# Supplementary material for: Facilitators and barriers to compliance with a raw coal ban amongst pregnant women and mothers of young children in Ulaanbaatar, Mongolia: A mixed-methods study
Source: PLoS One. 2026 Apr 3;21(4):e0323149. doi: 10.1371/journal.pone.0323149 (PMC13048402; doi:10.1371/journal.pone.0323149)
Supplement: S1 Dataset — (XLSX) [file pone.0323149.s001.xlsx]

## Sheet: Raw data
AP_source	AP_cc_2020	AP_cc_2019	AP_gd_2020	AP_gd_2019	AP_indoors	AP_info	AP_responsibility	AP_knowledge	AP_motherhealth	AP_childhealth	31. Таны хүүхдийн эрүүл мэндэд тулгамддаг асуудал байна уу? (тохирох бүх хариултыг сонгоно уу?)	Doc2020	Hospital2020	Doc2019	Hosp2019	HP_CVS	HP_headache	HP_cough	HP_sorethroat	HP_drynose	HP_Insomnia	HP_SOB	HP_resp	HP_pneumonia	HP_eyes	HP_pregnancy	HP_Foetalabnorm	HP_cognitive	AP_poprisk	Stove_type	Stove_use	Electricity	Electricity_free	Electricity_improvement	Fuel_heat_2019	Fuel_cook_2019	Fuel_heat_2020	fuel_cook_2020	Source_briquettes	Supply_briquettes	Bags_briquettes	Cost_fuel_2020	Cost_fuel_2019	Indoor_mitigating	Outdoor_mitigating	Gov_Public_education	Gov_masks	Gov_stoves	Gov_briquettes
1,2	6	9	6	9	5	8	2	3	8	0	1	0	0	0	0	2	2	2	2	2	2	2	1	1	2	2	2	1	1,3,4	6	4	1	3	4	2,3	2,3	2,3	2,3	1	3	4	500000	550000	3	1	6	1	6	6
1	5	10	7	10		4	1	3	2	0	3	3	1	6	2			3	2						2				5	2	2	4	1	1	1	1	2	2	1	4	5	380000	180000	6	4	2	3	4	2
2	10	10	10	10	10	8	2	1	0	0	1	4	0	7	0	3		3					2						1	1	1	1	3	3	3	1,4	1,2,3	1,2,3	2	1	6	60000	600000	6	1	1	1	1	1
4	3	8	3	9	2	2	2	1	10	0	6	0	0	0	0	2	2	1	2	1	2	1	1	1	2	2	2	1	2	5	1	2	2	1	1,3	1,3	2,3	2,3	1	3	4	400000	300000	1,2	1,2	3	3	3	2
1,2,3	5	8	10	10	4	2,6	1	5	4	0	1,2	2	2	2	2		2	3	3	2	2			2	2	2	2	1	1,2,3,5	5	3	3	1	1	1,3,4	1,3,4	2,3,4	2,3,4	1	3	7	500	500	2,3	1,2,3,4	2	2	3	3
1,3	3	5	0	0	3	8	2	4	0	0	6	0	0	0	0	2	3	3	3	3	2	2	3	3	3	2	2	1	5	1	2	4	2	2	1,3	1,3	2,3	2,3	1	3	4	500000	600000	6	1,2	5	4	5	3
3	2	8	2	8	6	1	2	4	1	0	6	0	0	0	0	2	2	3	2	2	2	2	1	1	2	2	2	1	1,3,4	4	2	2	2	3	2,3	2,3	2,3	2,3	1	3	5	600000	300000	3	1	3	3	3	3
1	5	8	6	10	6	1,6,8	1	4	0	0	1,2,3	2	0	2	0	2	2	2	2	2	2	2	2	2	2	2	2	2	1,2,3,4,5	1	2	4	1	4	1,2	5	2,3	4	1	2	6	180000	750000	2	1	2	5	4	4
1,2,4	4	10	4	10	2	6,8	2	1	0	0	6	0	0	0	0	2	3	1	2	2	2	2	2	1	3	2	2	3	5	4	3	1	1	1	1,3	1,3	2,3	2,3	1	3	2020-12-10	1500000	1000000	3	5	3	3	3	2
1	5	8	6	10	5	1,2,6,8	2	1	0	0	1,2,3,5	3	0	4	2	2	3	3	3	3	3	3	3	2	2	2			1,2,3,4,5	1	3	2	1	1	1,3,4	1,3,4	2,3,4	2,3,4	1	3	5	375	500	2	1,4	3	1	2	3
1,3	6	10	6	10	0	8	2	2	10	0	1,4	0	0	0	0	2	2	1	2	2	2	2	1	1	2	2	2	2	5	2	3	2	1	2	1,3	1,3	2,3	2,3	1	1	6	600000	500000	1,2	1	3	3	3	3
1	3	8	5	9	5	5	3	3	1	1	3	6	3	4	2	2	3	1	1	1	2	3	3	1	2	2	2	3	1	1	4	4	2	5	1,3	1,3	2,3	2,3	1	4	6	650000	550000	2	2	3	3	3	1
1	5	7	6	8	5	5,6	2	2	5	1	2	0	0	0	0		2	3	3			2							5	2	3	2	3	4	1,4	1,4	2,4	2,4	1	6. Мэдэхгүй	6	450000	500000	4	1	3	1	6	4
1	6	10	7	10	6	6	4	3	10	2	1,4	0	0	0	0	1	2	1	2	2	4	1	1	4	3	2	2	1	1,2,3,4	6	3	4	2	4	1,6	1,8	2,3	7	1	5	6	650000	470000	5	1,2	2	2	4	3
1	8	9	7	9	7	6	2	2	2	2	1	2	0	3	1			1										1	5	2	3	1	1	1	1	1,4,5	2	2,4	2	2	6	99	250000	2	1	2	3	4	1
waste , dirty water	8	7	10	9	4	2	2	4	10	2	6	2	0	1	0	2	3	3	4	2	2	2	3	3	4	4	4	4	5	2	4	1	3	3	2,3	1,2,3	1,2,3	1,2,3	4	3	7	150000	160000	2	1	2	4	1	1
1,2,3	4	8	4	9	5	2		3	4	3	6	0	0	0	0	2	2	1	2	2	2	2	1	1	2	2	2	3	3	2	2	4	2	3	1,3	1,3,4	2,3,4	2,3,4	1	3	2020-10-01	300000	400000	6	1	3	3	3	2
1	2	5	5	7	2	1,6	1	4	3	3	1,4	1	0	4	2	2		1			2	2	2						5	2	3	1	2	4	1	4	2,3	4	1	3. Дунд	7	570000	680000	2	1	3	3	6	1
1,2	4	10	7	10		4	1	3	3	3	1	5	0	8	0		2	1	3				2						5	2	4	4	1	4	1	1,4	2	2,4	1	3	5	380000	200000	6	2	3	3	3	3
1	4	10	4	10	2	6	2	3	10	3	1	2	0	2	0	2	2	1	2	2	2	2	1	1	2	2	2	1	1,4,6	4	4	2	2	1	2,4,7	4	2,4,7	4	1	2	6	500000	350000	1	4	2	1	6	2
1	7	4	5	2	5	2,6	2	4	4	3	1	0	0	0	0	3	3	3	3	3	2	3	3	1	3	2	2	2	5	2	3	2	2	2	1,3	1,3	2,3	2,3	1	3	4	400000	350000	1,2	1,4	3	3	4	3
1,2,4	4	8	6	8	3	5,6,8	4	3	7	4	1							2	2	2		2	2	2					5	2	2	1	1	2	1,3	4	2,3	4	1	3. Дунд	5	450000	500000	2	1,4	4	4	5	2
1	5	10	6	8	0	6	2	3	5	4	1	4	1	2	1		2	3	2	2		2		1	2				1,3	2	3	1	1	1	1,3	4	2,3	4	1	2	4	99	99	3	1	3	2	1	1
1	3	6	4	10	5	1,2,4,5	1	5	4	4	2,4	0	0	0	0	2	2	3	2	2			2	2			2	1	1,2,3	4	2	3	1	1	1,4	4	2,4	4	1	2	6	450000	400000	5	1	2	2	2	2
1	5	10	7	10	7	8	2	3	4	4	1	3	0	4	2		2	1	1	3	1	2	3					2	5	2	3	3	1	2	1	1,4	2	2	1	3	9	500000	480000	3	1	3	2	4	4
1	8	10	8	10	3	6	2	3	5	5	4									2									1	3	2	2	3	1	1	4	2	4	1	2	10	400	250	2	1	1	1	5	2
1,2,3,4	8	6	6	3	3	2,4,8	2	5	5	5	1,2,4	0	0	3	0	2	2	3	2	3	2	2	3	1	2	2	2	3	5	2	3	2	1	2	2,3	2,3	2,3	2,3	1	2	6	450000	800000	1,2,3,4,5	1,4	3	4	3	2
1,2,4	5	10	5	10	6	5,7	1	4	3	5	1,5	1	0	0	0	2	1	1	3	3	2	2	3	3	2	2	2	3	1,2,3,4,6	2,5	3	1	1	2	1,3	1,3	2	2	1	2	6	350000	350000	2,3,5	1,2,3	1	3	3	2
1,2	5	8	7	10	3	2,6	1	2	5	5	1,3	2	0	4	2	2	2						1	1					5	2	1	1	1	3	1,3	4,5	2,3	4,5	1	2. Сайн	4	430000	500000	2	1	3	3	3	3
1,2,3	8	10	10	10	5	4,6	2	3	6	5	1	3	0	5	0		2	1		3			2				2		1,2,3,5	2	3	4	1	1	1,3	1,3	2,3	2,3	2	3	4	150000	200000	6	3	3	3	2	1
1,2,3	4	8	5	10	5			2	5	5	2	4	2	5	0	1	3	3	2	2	2	2	1	1	2	2	2	2	1,3	2	3	1	1	2	2,3	2,3	2,3	2,3	4	3	8	290000	400000	4	1,2	4	2	2	3
1,2	3	5	5	6	3	5,6	4	3	5	5	1,2,3	6	2	8	2		2	3	3	1		2	1	1	2				5	2	4	1	1	2	1,3	1,3,4	2,3	2,3,4	1	3. Дунд	5	430000	480000	2	1,4	5	4	5	3
1	4	8	7	10	3	2,8	4	3	4	5	1,3,4	0	0	4	2	2	3	1	2					1					5	1	3	1	1	2	1,3	1,3,4	2,3	2,3,4	2	3	8	600000	830000	1,2	1	4	4	4	2
2	6	10	8	10	8	2	2	3	5	5	2	2	0	2	0		2	2	2	1	2	2							2,3	3	2	2	2	2	1,4	4	2,4	4	1	3	7	525000	360000	6	1	3	3	3	3
1	5	7	5	8	5	6,8	2	3	5	5	2,4	6	2	10	2	2	2		2	2	2	1	1	1			2		2	2	3	1	2	3	1,3	1,3,4	2,3	2,3,4	1	2. Сайн	3	380000	400000	2	1	4	3	6	3
1,3	5	8	8	10	6	8	2	2	5	5	1,3	1	0	5	0		2	1			2						2		1,3	1	3	4	2	3	1,3	4	2,3	4	1	3. Дунд	7	550000	600000	4	1	6	3	2	3
1	2	7	1	9	10	6	4	3	5	5	1	0	0	0	0	4	4	4	4	4	4	4	4	4	4	4	4	4	1	1	3	1	2	4	1	1,3,4	2	2,4	1	3	10	400000	400000	6	5	3	3	6	6
2	2	9	2	9	4	8	2	3	5	5	2	1	0	2	0		2	1	1	2	2		1		2	2			5	1	3	4	3	4	1,3	1,3,4	2,3	2,3,4	1	3	5	375000	380000	6	5	2	2	2	1
1,2,3,4	4	10	3	10	0	1,6,8	2	1	5	5	1,4		2				2	1	2	3									5	6	3	4	2	5	1,5	1,5	2,5	2,5	1	2				3	1,3	2	2	3	1
1	4	7	5	10	4	4,7,8	2	3	5	5	1,3	2	0	3	3				1			2							1,3	2	2	2	1	2	1	4	4	4		2	6	I don't know	450	4,5	1,3	2	4	3	4
1	5	10	5	10	5	2,7	2	5	5	5	2	2	0	4	0		2	2	1	1									1,3	2	3	4	1	2	1	3	2	3	1	2	6			3	1,3,4	1	1	2	1
2	8	4	6	3	3	4	1	1	4	5	1	2	1	0	0	2	3	3	1	1	1	1	2	2	1	2	2	4	1,2,3,4	4	1	4	2	2	2,3,6	3,4	2,3	3,4	3	1	6	500000	450000	4	1,2,3,4	4	3	4	2
1	10	10	10	10	4	4,7	2	3	5	5	1					1			2							2			3	2	2	4	1	2	1	4	2	3	1	1		6	800	1	1,4	2	2	4	4
1,2	9	8	8	10	2	2,6	2	3	5	5	1,4	0	0	2020-05-03	0	2	2	1	3	3	2	2	3	1	3	2	2	3	1,3,5	5	2	4	2	4	1,3	4	2,3	4	1	2	2020-07-05	250000	300000	1,3	4	1	1	1	1
1,2	4	7	5	9	6	6,8	2	4	5	5	1	1	0	2	0		2	3	3				3						1,2,3	2	3	1	1	1	1	1,4	2	2,4	1	3	7	500000	650000	1,2,3	1,4	5	4	5	1
1	7	10	5	8	5	1,5,6,8	1	3	5	5	1,2,3	0	0	0	0	2	2	3	3	3									1,3,4	5	3	1	1	1	1	4	2	4	2	3. Дунд	6	700000	900000	6	1	2	1	2	2
1	2	10	3	10	2	2,4,7,8	2	1	5	5	1,4	2	0	3	0	2	3	1	3	3	2	3	1	1	1	2	2	2	2,3,4,5,6,7	4	2	2	1	1	1,3	1,3	2,3,4	2,3,4	1	2	8	300000	400000	3,5	1,4	2	1	6	1
1	6	8	5	9	5	2	2	4	10	5	2	2	0	5	1	2	2	1	2	2	2	2	1	1	2	2	2	1	5	2	3	2	3	1	1,3	1,3	2,3	2,3	1	3	2020-06-05	300000	380000	1	1	2	2	2	2
1,2	10	5	10	5	0	2,4,6	3	4	5	5	1,2,3,4	4	0	2	2		3	3	3	3	2	3	1	1	3	2	2	2	2,3,5	4	2	2	2	1	1,3,4	4	2,4	4	3	4	I don't know	I don't know	I don't kow	1,3,4,5	1,2,4	5	3	5	4
1,2	10	5	10	5	0	2,4	3	4	5	5	1,2,3,4	4		2	2	2	3	3	3	3	2	3	1	1	3	2	2		5	4	2	2	2	1	1,3,4	4	2,4	4	3	4	Y	99	99	1,3,4,5	1,2,4	5	3	5	4
1	10	10	10	10	5	8	2	3	5	5	2	2	0	5	1	2	2	1	1	1	1	1	1	1	1	2	2	1	1,2,3,4,5,6,7	5	3	2	1	1	1,3	1,3	2,3	2,3	1	4	9	600000	500000	4	1	3	3	3	1
1	6	0	5	0	3	8	1	4	4	5	1	0	0	2	0	2	2	1	2	4	4	2	1	1	2	2	2	1	6	1	3	3	1	1	1,3	1,3	2,3	2,3	1	1	7	621000	450000	2	3	2	4	3	1
1	2	4	2	9	5	8	2	3	2	5	2	3	0	5	2		2	2	2	2			1	1					5	2	2	4	2	1	1,3	1,3	2,3	2,3	2	3	6	350000	500000	1	1	3	4	6	3
1	6	3	4	0	3	4,5	1	3	10	5	2	2	0	0	0	2	2	3	2	2	2	2	2	1	2	2	2	1	1,3,4	1	3	4	2	1	1,3	1,3	2	2	1	1	3	300000	350000	1,2	1,2	3	2	1	2
1,2,3,4	9	9	5	8	8	6	ALL	3	5	5	1,2,3,4	4	0	0	0	2	2	1	1	1	2	1	2	1	2	2	2	2	1,2,3,4,6,7	1	3	4	2	1	1,3	1,3	2,3	2,3	1	3	10	450000	500000	2	1	2	2	2	2
1	3	10	6	10	3	8	2	2	8	5	1	2	0	5	0		2					2	1	1					5	2	6	4	1	1	1,3	1,3	2,3	2,3	1	3	6	450000	200000	1	3	3	3	3	3
1,2	10	10	5	10	5	6	2	3	2	5	4	0	0	3	0					1		1							5	2	2	1	1	2	1	1	2	4	1	1	3	250000	500000	2	1	1	1	6	1
1	6	8	5	9	3	4,5,6,8	1	3	5	5	1	1	0	2	0	2	2	1	1	1	2	1	2	1	2	2	2	1	2,3,4	1	3	1	3	2	2,3	2,3	2,3	2,3	1	3	6	300000	400000	6	1	3	2	1	2
1,2,4	3	5	5	8	3	2,6,8	1	1	3	5	2,3	1	0	3	0	2	2	1					1	1			2		5	2	3	1	1	3	1,3	4	2,3	4	1	3. Дунд	5	480000	350000	2	1,4	3	3	4	3
1,2,3,4	5	0	5	0	5	5,6	2	4	5	5	1,3,4,5	2	1	7	3	2	2	1	3	3	2	2							1,2,3,4	2	5	2	1	3	1,3	4,5	2	4,5	2	3	5	375	700	1,2,5	1,2	3	2	3	2
1	5	5	5	10	5	6	2	2	5	5	1,2,4	2	0	2	0	2	0	1			2							1	5	2	3	2	1	3	1,3	1,3,4	2,3	2,3,4	1	4	6	480000	450000	2	1	2	2	2	2
1,2	3	10	5	10	5	2,6,7,8	2	4	5	5	4	2	0	7	0	2	3	2	2	2	2	2	2	2	2	2	2	2	1,3,4,5	3	5	2	1	3	4	5	2,4	5		1	1	99	99	2, 5	3	3	2	3	2
1	0	10	0	10	7	2,3,4,5,6,7,8	2	5	5	5	1,2,3,4	3	1	3	1			1	1	1	1	1	1	1	1	2	2		1,2,3	2	3	3	2	3	1,4	1,3,4	2,3	2,3,4	1	1	7	525000	70000	1,2,4	1,2,3,4	5	5	5	5
1,2	4	10	6	10	7	8	2	3	7	5	2	3	0	4	1			2				2	1						5	2	2	4	1	3	1,3	1,3	2,3	2,3	1	3	4	350000	200000	1,2	1	6	5	6	3
1	8	5	7	4	2	6	2	3	5	5	1	2	0	5	0	2	2	1	2	2	2	2	1	1	2	2	2	3	1	1	3	4	3	3	1,3	1,7	2,3	2,7	1	3	6	400000	600000	6	1	4	6	5	6
3	4	8	5	10	3	6,8	2	3	6	6	6	0	0	0	0		2	1			2								2	1	3	4	1	1	1,3	1,3,4	2,3	2,3,4		5	5	350000	200000	2,4	1	1	1	1	1
1,3	7	10	8	10	4	6	4	3	6	6	1	3	0	2	0		1	1	2				1		2				5	2	2	4	1	1	1,3	1,3	2,3	2,3	1	3	4	300000	180000	1,2	1	2	3	1	1
1	5	5	8	8	3	5,8	1	3	6	6	2	0	0	0	0		2	2				2		1	2				2,3	1	3	1	2	3	1,3	4	2,3	4	2	4. Муу	5	300000	300000	2	1	4	4	4	3
1,2,3,4	8	0	6	0	5	2,8	2	5	8	6	1,3,4	0	0	2	0	2	2	1	1	1	2	2	3	1	3	2	2	3	5	2,3	3	2	1	3	1,3	1,3	2,3	2,3	1	3	4	300000-450000	300000	1,2,3,4,5	1	3	2	5	3
4	8	7	10	10	4	6	3	4	5	6	6	1	0	0	0	2	1	3	1	2	4	4	1	4	2	2	4	4	5	6	7	4	3	3	2,3,7	1,5	2,3,7	1,3,6	4	3	4	150000	120000	2	1	1	2	2	1
1	5	10	8	10	4	6	4	5	0	6	2	6	3	8	5	2	2	2	2	1	4	4	1	1	2	4	4		1	1	3	4	1	4	1,3	1,3	2,3	2,3	1	2	6	360000	400000	6	2	4	3	1	1
1	6	9	9	10	6	1	4	5	6	6	2	2	1	5	3		2	1		1	2					2		2	5	2	2	2	1	1	1,3,4,7	2,3,4,7	2,3	2,3	2	2	6	289800	252000	5	1,4	1	1	5	5
1	1	5	1	6	3	1,2,3,4,5,6,8	2	4	6	6	1,2,4	2		2	1		3	3	3	3	3	3	3	3	3	2	2	3	1,2,3,4,6,7	2	2	3	1	1	1,4	1,4,5	2,4	2,4,5	2	3	5	200000	600000	1,2,3,4,5	1,2,3,4	2	2	2	2
1	6	10	8	10	5	6,8	2	2	6	6	6	0	0	0	0		2	3	3	3	2	2	1		2				5	1	3	4	2	1	1,3	1,3,4	2,3	2,3,4	1	2	4	300000	360000	2,3,4	1	2	2	5	2
1	10	10	10	10	8	6,8	2	3	5	6	2	1	0	4	0	4	3	3	3	3	4	3	4	4	3	2	4	1	5	2	3	2	1	2	1,2,3	1,2,3	2,3	2,3	1	1	14			3	1	3	3	2	2
1	6	10	6	10	6	2,6,8	2	3	6	6	1,2,4,5	3	1	5	3	2	3	3	2	2	3	3	2	3	2	2	2	2	1,2,3,4,5	4	2	2	1	3	1	4	2	2	1	2	6	250	300	1	1	3	3	3	3
1,2,3	6	10	5	10	5	6,8	2	5	6	6	1,4	2					2	3	2						2		2	1	5	1	2	4	4	5	1,4	1,3	2,3	2,3	1	2	4			2,4	1	3	4	3	3
1,2,3	5	8	5	10	2	4,6,8	4	4	6	6	1,3	2	0	2	2	2	2	1	1	1	2	2	3	3	2	2	2	2	5	5	3	2	1	1	1,3	1,3	2,3	2,3,4	1	2	6	700000	900000	2,5	1,4	3	2	4	4
1,2	10	5	10	4	5	6	2	3	7	6	1,3	2	0	5	1	2	2	1	2	1	4	2	2	1	2	2	2	1	1,2,6	4	2	2	1	1	1,3,4	4	2,3,4	4	1	2	3	300000	450000	3,4	1	2	1	4	2
1,2	1	10	1	10	3	4,8	2	2	5	6	3	4	0	5	1	4	2	4	2	4	4	2	1	1	4	4	4	4	2,3,6	2	2	4	1	1	1,3	1,3	2,3	2,3	1	3	4	400000	500000	6	3	3	5	1	1
1	5	10	6	10	6	1,2,5,6,8	2	3	6	6	2,3	2	1	1	1		3	3	3	3		2	3	3					5	2	3	4	1	1	1,3	1,3	2,3	2,3	1	5	6	450000	300000	3	1	6	2	2	3
2	6	10	6	10	6	1,2,3,4,5,6,7,8	2	4	6	6	1,2,3,4,5	2	1	8	5		2		2				1				2		5	2	3	4	1	1	1,3	1,4	2,3	2,4	1	3	99	99	99	2,3,4	1,2,3	3	2	2	3
1,2,3,4	2	7	2	7	4	1,2,3,4,5,6,8	2	3	5	6	2,3					2	3	3	3	3	2	3	2	3	3	2	2	3	5	3	5	2	1	2	1,3	1,3,4	2,3,4	2,3,4	1	3	6	99	500	2	1,3	3	2	2	2
1,2	3	10	3	10	4	6,8	2	3	5	6	3	3	0	5	2					1			1						5	2	2	4	1	3	1,3	1,3	2,3	2,3	1	3	6	400000	500000	2	1	2	3	1	1
1,2,3	8	10	9	10	7	4	2	3	6	6	1,3	5	0	7	2	2	2	2	2				1				2		5	2	3	4	1	3	1,3	1,3	2,3,4	2,3	2	3	7	525000	380000	1,2	4	6	5	6	3
1	4	4	10	10	7	8	2	3	5	6	1	1	1	1	1	4	4	1	2	1	2	2	2	1	4	2	2	2	1,2,3,4	1	3	4	3	3	1,3	1,3	2,3	2,3	1	3	7	380000	600000	2,3	2,3,4	3	3	5	1
1,4	6	10	6	10	7	5	2	4	8	6	6	1	0	0	0	3	3	1	3	3	3	1	1	1	2	2	2	1	1,2,3	3	3	2	1	4	2,3,4	2,3,4	2,3,4	2,3,4	1	6	5	600000	700000	4,5	1,4	3	4	4	3
1	5	9	5	9	7	8	2	3	6	6	2	2	0	1	0		2	2	2										5	1	2	4	2	4	1,3	1,3	2,3	2,3	1	2	5	600000	I do not know	4	1	1	2	3	4
1,3	5	9	8	10	5	5,6,8	1	3	3	7	1,3	0	0	2	1	2	3	2		2				1					3,4	1	3	1	1	3	1,3	1,3	2,3	2,3	2	3	7	400000	300000	1,2	1	4	3	4	2
1	7	7	8	8	7	1,2,8	1	3	6	7	2	2	1	2	0	4	4	1	4	4	4	4	1	1	4	4	4	4	5	2	4	4	1	4	1,3,6	1,3,6	2,3	2,3	1	3	6	280000	340000	1,2,4	1,4	2	2	3	2
1,2,3,4	7	8	7	8	4	1,2,6	2	3	6	7	2	1	0	0	0	4	2	1	4	2	2	2	1	1	4	2	2	4	1,2,3,6	1	3	4	3	2	1,3	1,3	2,3	2,3	1	2	5	450000	560000	2,5	1,3	2	3	4	2
1	8	10	8	10	6	1	2	2	7	7	1						3	1		1		1	1		2			2	1,3,6	1	2	4	2	2	1,3	4	2,3	4	1	2	4	I don't know	I don't know	3,4	1	2	2	2	2
1	8	7	10	10	6	2,6,8	2	2	8	7	1	2	0	1	0	2	2	3	3	3	2	2	3	1	2	2	2	2	5	2	4	4	1	2	1,3,5	1,3,5	2,3,5	2,3,5		2	8	450000	850000		2,4	2	2	2	2
1	6	9	7	10	5	8	2	3	10	7	1,4	0	0	1	0	2	4	2	2	1	4	2	1	3	4	4	4	4	1,2,3,4	1,2	2	4	2	3	2,3	2,3	2,3	2,3	2	4	2020-10-07	1000000	800000	орон сууцанд оруулах	3,4,5	4	4	4	4
1	6	7	9	10	3	2,5,7,8	2	3	5	7	2	1	0	1	0	2	2	3	2	2	3	3	2	1	3	2	2	2	2	1	3	4	1	4	1,3,6	1,3,6	2,3,6	2,3,6	1	1	5	230000	370000	2	1	2	3	3	2
1	5	10	5	10	5	6,8	2	4	7	7	1	2	0	0	0	2	2	1	2	1	2	2	2						5	2	1	2	1	1	1,3	1,3	2,3	2,3	1	5	8	750000	650000	3,5	1,4	1	1	1	1
1,2	4	6	9	10	4	4	4	5	7	7	2	2	1	3	2		2	1		1	2					2		2	5	2	2	2	1	1	1,3,4,7	1,3,4,5,7	2,3	2,3	3	2	5	241500	210000	5	1,4	1	1	3	3
1,2	4	8	6	9	7	2,8	1	4	5	7	2,3	0	0	0	0			3	3	2		2		1				1	5	2	3	1	1	2	1,3	1,3,4,5	2,3	2,3,4,5	1	2	7	450000	500000	2	1,3	4	4	4	2
1	4	6	9	10	7	4	4	5	7	7	2	8	4	8	4		1	1		1						2	2	2	5	2	2	2	2	2	1,3,4,7	1,3,4,7	2,3,4,7	2,3,4,7	3	2	7	338100	294000	1,5	4	1	1	3	3
1,2	7	7	8	8	5	1,2,6,8	1	3	7	7	1	1	0	0	0	4	4	1	2	2	2	2	1	1	2	2	2	4	1,2,3,4	2	4	4	1	2	1,3	1,3	2,3	2,3	1	1	6	250000	300000	1,2,4	1,2,3	2	2	3	2
1,2	8	8	9	9	7	1,5,6,8	1	3	5	7	1	1	0	0	0	2	2	1	2	2	2	2	1	1	2	2	2	2	1	2	4	2	1	3	1,3,4,7	1,3,7	2,3,7	2,3,7	1	1	7	300000	450000	1,2,5	1,3	2	2	4	2
1,4	2	8	4	10	3	1,2	2	3	5	7	1,2	1	0	4	2		3	3	3	3	2								2,3,5,6	2	2	1	1	4	1		2	4	1	3	6	400000	360000	3	3	3	4	5	3
1,2	2	10	2	10	5	1,2,8	1	3	5	7	1,2	0	0	0	0	2	2	2			2			2	2				1,3	4	2	1	1	1	1,3	4	2,3	4	1	4	14	840000	600000	1,2,3,5	1,4	1	1	2	1
1,2,3	1	6	3	8	6	4,6,8	1	3	7	7	1,2,3	1	0	4	0		2	3	2	3		2	1	1	2				5	2	3	1	1	1	1,3	1,3,4	2,3	2,3,4	1	3. Дунд	6	480000	450000	2,3	1,4	4	3	5	3
1,2,3	3	8	5	10	6	6,8	1	3	6	7	1,2,3,4	1	0	3	1		2	3	3	1		1		1	2		2		2,3	2	4	1	1	1	1,3	1,3,4	2,3	2,3,4	1	3. Дунд	6	500000	700000	2	1,4	3	4	4	3
1	5	7	7	9	7	4,5,6,8	2	3	7	7	2	7	1	7	1		2	2	2	1	2		1	1			2		1,3,4	2	3	1	1	1	1	1	2	2	1	3	5	375000	380000	4	1	2	1	1	1
1	5	8	6	10	5	3,4,6,8	2	4	6	7	1,2	4	0	9	0			3	2	3		2	1	2		2			5,6,7	1	3	4	3	1	1	1,3	2	2,3	1	3	6	450	400	2	2,3	3	3	3	3
1	6	8	6	8	2	6,8	1	4	8	7	1									2			2						5	4	2	2	1	2	1	3	2	3	1	3	7	600	400	3	1,4	4	3	3	3
1,3	8	10	9	10	9	2	2	3	5	7	2	0	0	3	0	2	2	1	1	2	2	2	2	1	2	2	2	1	2,4	2	3	4	1	2	2,3,7	1,3,7	2,3,7	1,3,7	1	3	6	675000	650000	2	1,3	3	2	3	3
1,2,3,4,5	8	8	9	9	6	1,2,4,5,6,8	1	4	8	7	1,2,3,4,5	2	1	2	1	2	3	3	1	3	1	2		1	3	2	2	3	5	2	3	1	1	3	1,3	1,3	2,3	2,3	1	3	6	1000000	1100000	2,4,5	1,2,3,4	2	2	2	2
1,2,3,4	7	8	10	10	5	6,8	1	1	10	7	2	1	0	1	1	4	4	4	4	3	4	4	3	4	4	4	4	4	1,5	1	3	4	1	3	2,3	1,5	2,3	2,4	1	2	8	500000	800000	1	1,3,5	4	4	4	4
2	8	8	10	10	4	1,2,4,5,8	1	3	9	7	2	2	0	2	1	2	2	3	3	3	2	2	3	3	2	2	2	2	1,2,3,4,5	2	4	4	1	3	1,3,6	1,3,6	2,3	2,3	1	1	6	450000	650000	1,2	1,2,3,4	2	3	5	2
1	4	10	8	10	3	6,8	2	3	6	7	2	4	0	6	1								1				2		5	2	2	4	1	4	1,3	1,3	2,3	2,3	1	3	6	400000	500000	2	1,2	2	5	1	1
1,2	7	9	9	10	5	2,5,8	1	4	6	8	3	2	0	1	1	2	2	1	2	3	2	2	1	1	2	2	2	2	5	1	3	4	3	1	1,3,6	1,3,7	2,3	2,3,5	1	1	5	300000	370000	2	1	3	2	5	2
1	5	7	8	8	8	1,8	1	3	8	8	1	7	3	6	4	2	2	1	2	2	2	2	2	1	2	2	2	1	1	3	1	2	1	2	1,3	1,3,4	2,3	2,3,4	2	2	6	500000	400000	2	1	3	2	4	3
4	8	8	10	10	6	1,2,4,5,6,8	1	2	7	8	1,2,3	2	2	1	1	4	4	3	3	3	4	4	3	3	4	4	4	4	5	2	4	2	1	2	1,3,4	1,3,4	2,3,4	2,3,4	1	1	4	200000	360000	1,2	3	2	2	3	2
1,2	7	7	8	8	7	1,2,4,5	1	3	7	8	1,2	2	1	1	1	2	2	1	2	2	2	2	1	1	4	2	2	2	1,2,3,4,6	2	4	4	1	2	1,3	1,3,5	2,3	2,3,5	1	2	5	300000	360000	1,2,5	1,2,3	2	2	3	2
1,2,3	7	7	8	8	5	1,4,5,6	1	4	6	8	5	2	0	1	1	3	2	3	4	1	4	4	3	3	4	2	2	4	5	2	4	4	1	2	1,3,7	1,3,5,7	2,3	2,3,5	2	2	5	250000	350000	1,2,3	1,3	2	2	5	3
1	6	10	7	10		6,8	1	5	8	8	2	0	0	2	0	2	3	3	3	3	2				2				5	2	2	2	1	3	1,3	1,3	2,3	2,3	1	5	6	680000	500000	3	1	4	4	4	4
1,2,3,4,5	8	10	8	10	6	2,6	1	2	8	8	1,2,4	2	0	4	0	2	1	1	1	1	2	1	2	1	2	2	2	1	1,2,3	1	3	4	2	3	1,3	1,3	2,3	2,3	1	2	8	450000	500000	1	5	3	3	4	2
1,2,4	6	10	6	10	6	6,8	2	4	8	8	2,4	2				1	1	2	2	2	1	2	2	2	2	2	2	2	2,3	2	3	4	2	4	1,4	1	2	2,4	1	1	7	150	250	3,5	2,4	2	1	4	5
1	8	8	9	10	4	1,2,3,5,8	1	3	7	8	2	1	0	1	1	2	2	3	3	3	2	3	3	3	3	4	4	4	1,2,6,7	2	4	4	1	4	1,3	1,3	2,3	2,3	1	2	4	250000	360000	1,2	1,2,3	2	2	2	2
1	6	1	4	0	7	8	2	5	8	8	1	3	0	3	0	2	2	3	2	3	2	3	3	3	2	2	2	3	5	2	2	1	1	1	1,3	4	2,3	4	1	2	3	500000	1000000	2	1,2,4	2	2	2	1
1	8	10	8	10	4	1,2,3,4,5,6,7,8	4	3	8	8	2	1							2	1				1	2		2	2	5	2	3	1	1	1	1,3	1,3	2,3	2,3	1	3	6	I don't know	I don't know	2	2,3,4	3	3	4	2
1	7	10	5	10	4	2	2	2	8	8	2,3,4						2		3			1					2	2	5	2	3	1	1	1	1	1	2	2	1	2	4	I don't know	I don't know	2,3,4,5	2,3,4	3	3	4	3
1	5	7	7	9	2	6,8	2	3	7	8	4	2	0	4	1		2	3	2			2		1			2		5	2	4	1	1	1	1,3	1,3,4,5	2,3	2,3,4,5	1	4. Муу	8	650000	800000	2	1	4	4	6	2
1	6	10	8	10	4	6,7,8	2	3	8	8	2	1		8	6		3	1	3	1	1	3	1	3	1			2	5	1	3	1	1	1	1	1,4	2	2,4	1	2	6	280	I don't know	2,5	2,3,4	4	4	4	4
1,2	7	8	9	9	4	1,2,6	1	2	7	8	2	2	1	3	1	2	2	3	3	3	4	4	1	1	2	2	2	4	5	2	7	2	1	1	1,3,4	1,3,4	2,3,4	2,3,4	1	1	3	150000	200000	1,2	1,3	2	2	3	2
1	8	7	9	10	9	1,5,8	2	2	10	8	2	4	0	3	0	2	2	3	2	2	2	2	1	1	4	2	2	2	1,4	2	4	4	2	1	2,3	2,3	2,3	2,3	3	2	6	300000	350000	4	1	3	3	5	3
1	6	9	10	9	4	1,2,6,8	1	4	5	8	2,4	1	1	2	2	2	2	1	2	1	2	3	3	1	2	2	2	2	1,2,3,4,6,7	1,5	3	2	1	3	1,3,4	1,3,5	2,3,4	2,3,5	1	1	10	600000	700000	2,3	3	2	2	5	2
1	8	10	8	8	7	6,8	2	4	6	8	1	3		6			2	2	2	2	2	2	2		2	2	2	2	5	2	3	4	1	3	1,4	1,4	2	2,4	1	2	6	I don't know	I don't know	2	2,3,4	2	2	3	3
1,2,3,4	8	8	8	8	7	1,2,7,8	3	3	6	8	1,2	2	2	1	0	2	2	3	4	4	4	4	1	1	4	4	4	4	5	2	4	4	1	3	1,3,6	1,3,5,6	2,3,6	2,3,6	1	2	9	600000	750000	1,2	1,2,3	2	2	5	2
1	9	9	10	10	7	1,2,4,5,6,8	1	3	6	8	1,2	2	0	3	0	2	4	3	2	2	2	2	3	3	4	4	4	4	5	2	4	4	1	3	1,3,7	1,3,5,7	2,3	2,3,5	1	2	7	400000	780000	2	1,2,4	2	2	2	2
1	6	10	8	10	7	2	4	4	8	8	1	3	0	4	0		2	2	2										3	2	1	4	2	4	1,3	1,3,4	2,3	2,3,4	1	2	2	150000	180000	1	1	1	2	2	1
1,2	7	8	7	8	4	7,8	4	1	8	8	2	1	0	2	1		2	3	3	3	3	3	2	3	2	2	2	3	4	2	3	4	1	5	1,4	1,4	2,4	2,4	1	2	6	270	500	2	2,4	3	4	4	2
1,2	8	8	10		5	1,2,4,6,8	1	3	7	8	1,2	1	0	1	0	2	2	3	4	4	4	3	3	3	3	3	4	4	1,2,3,6,7	2	4	2	1	1	1,3,4,7	1,3,4,7	2,3,4,7	2,3,4,7	1	2	7	380000	550000	1,2	1,2,4	2	2	5	2
1,2	5	10	10	10	3	1,3,6,8	1	5	4	8	1,2,3,4	5	1	10	0	2	2	3	3	2	2	2	3	3	3	3	3	3	1,2,3,4,5	5	3	2	2	1	1	1	2	2	1	1	6	230000	450000	2,3,4,5	1,2	1	1	1	1
1,4	8	4	10	5	6	6,8	ALL ANSWERS	2	5	8	1,2,3,4	5	2	8	0	2	2	1	2	2	2	2	1	1	2	2	2	1	1,3,4	1	3	3	1	1	2,3	2,3,4	2,3	2,3,4	1	2	8	475000	600000	ALL	1,2	3	1	1	1
1	8	10	8	10	8	2,3,4	1	2	8	8	2	2	1	4	1	2				2	1			2			2		5	2	3	4	1	1	1	2	2	3	1	2	10	800	1.250.000	1,2	1,2,3,4	2	2	2	2
1	8	10	8	10	10	2	2	4	8	8	1	1	4	3	0	2	2	1	1	1	2	1	1	1	2	2	2	1	5	1	2	4	2	1	2,3	2,3	2,3	2,3	1	3	6	800000	750000	2	1	2	2	2	1
1	8	7	10	10	4	6	4	4	10	8	1	0	0	0	0	2	2	3	2	2	2	2	3	3	2	2	2	2	5	2	4	4	1	1	2	2	2	2	4	6	1	800000	700000	1,2	1,4	2	2	2	2
1,2	3	5	5	8	5	1,5,6,8	2	3	8	8	2	0	0	2	0	2	2	3	3			2	1		3				2,3,6	2	3	1	1	2	1,3	1,3,4	2,3	2,3,4	1	3. Дунд	7	580000	650000	2	1,4	4	4	3	3
1,2	5	10	6	10	6	9	2	5	5	8	2	1													2				3	2	2	2	1	2	1	4	2	4	2	2	2	150000	I don't know	1,2	3	1	4	3	2
1,2	5	10	10	10	3	1,3,6,8	1	5	4	8	1,2,3,4	5	1	10	2	2	2	3	3	3	3		3	3	1	3	2	2	1,2,3,4,5	5	3	2	2	2	1	1	2	2	1	1	6	240000450	450000	2,3,4,5	1,2	1	1	1	1
1	8	10	8	10	6	1,8	1	4	8	8	2					2	2	2	2	2				2				2	1,3,5	2	3	4	3	2	1	3,4	2	3	1	3	8	I don't know	I don't know	1	1,2	2	2	2	2
1,2,3	7	10	8	10	8	1,6,8	2	3	7	8	1	0	0	4	0	2	2	1	1			2			2			1	5	2	3	1	1	3	1,3	1,3,4	2,3	2,3,4	1	2. Сайн	5	700000	700000	2	1,3,4	4	3	4	3
1	3	8	4	9	7	3	2	4	7	8	2	0	0	0	0	2	2	1	2	1	2	1	1	1	2	2	2	1	5	4	2	3	2	3	1,3	1,3	2,3	2,3	2	2	0	0	0	4	4	3	3	3	3
1	6	10	10	10	8	6	2	1	9	8	1	2	0	7	5			1		2			2				2		5	2	3	4	2	4	1,3	1	2,3	2	1	3	5	90000	250000	2	1	2	5	2	2
1,2,3	7	0	8	0	5	6,8	2	3	8	8	1,3	3	1	3	2	2	2	1	2	1	2	2	1	1	2	2	2	1	1,2,3,4	2	3	1	1	1	2,3	2,3	2,3	2,3	1	3	4	550000	400000	1,2,3	1,4	3	4	6	6
1	5	3	3	0	4	1,2	2	4	8	8	1,2,4	4	0	4	2			1	3	3	3	3		3		3	2	2	5	4	2	2	1	1	1,3	4	2,3,4	4	1	3	6	735	2.250.000	2	1,4	3	2	3	2
1	5	10	5	10	3	1	2	3	7	8	1,2,4	3	0	3	0		3		2		2								5	2	3	2	2	1	1,3,4	1,3,4	2,3,4	2,3,4	1	3	3	225000	250000	1,2,3	1	3	4	3	2
1	5	8	10	10	6	5	4	2	8	8	1	0	0	4	0		2	3	3	3		2	1			2			1,2,3,4	4	2	2	1	1	1,3	1,4	2,3	2,4	1	1	6	450000	320000	3	1	2	5	2	2
1	4	6	6	8	5	4,8	2	4	7	8	1	3	0	4	0	2	2	2	2	2	2	2	1	1	2	2	2	1	5	2	2	4	1	1	2,3	4	2,3	4	1	3	6	350000	300000	2	1	4	2	5	4
1,2,3,4	6	9	7	10	6	6	2	4	9	8	1,2,3,4	6	1	10	0	2	2	1	1	1	2	2	1	1	2	2	2	1	1,2,3,4,6	1	3	4	1	1	1,3	1,3,4	2,3	2,3,4	1	2	8	620000	580000	1,2,3	1	2	2	2	2
1	4	8	7	10	6	1,2,6	1	4	10	8	1,2,4,5	4	2	3	2	2	2	3	3	3	2	2	3	1	2	2	2	2	5	5	3	4	1	1	1,3	7	2,6	2,6	2	2	6	400000	500000	2,5	1,4	4	3	3	2
1	4	6	8	10	7	6,8	1	4	8	8	2	1		4		0	2	2	-	-	2	2	2	2	0	0	0	0	5	1	3	2	1	2	1,3	3,4	2,3	2,3,4	1	4	4	180000	220000	2,3	1	3	2	3	3
1	6	8	7	10	5	6	2	3	8	8	1,2,3,4	5	0	3	0	2	2	3	1	1	2	1	2	1	2	2	2	1	1,2,4,6	1	3	4	1	2	2,3	2,3,4	2,3	2,3,4	1	2	8	I DONT KNOW	500000	6	5	3	3	3	3
1,2	7	7	8	9	9	1,2,5,6	1	2	7	8	1,2,4	1	0	1	1	2	2	3	3	3	4	3	3	3	4	2	2	2	5	2	4	4	3	2	1,3,7	1,3,7	2,3,7	2,3,7	1	2	5	280000	340000	1,2,3	1,3	2	2	4	3
1	8	8	9	10	6	1,2,6,8	2	2	9	8	2	1	0	2	1	2	2	3	3	3	2	2	3	1	2	2	2	2	5	2	3	4	1	2	1,3,5,7	1,3,5,7	2,3,7	2,3,7	1	1	4	250000	500000	2	1,2,4	2	2	2	2
1	8	10	9	10	8	2,6	2	3	6	8	1	2	0	3	0	2	2	1	1	1	2	1	1	1	1	2	2	1	1,3,4,5	2	2	4	1	2	2,3	2,3	2,3	2,3	1	3	6	675000	650000	2,3	1,3	4	3	2	2
1,2	8	7	10	10	7	1,6,8	2	2	8	8	1,4	3	0	4	1	2	2	3	3	3	2	2	3	1	4	2	2	2	5	2	4	4	1	2	1,3,5	1,3,5	2,3	2,3	1	2	10	450000	650000	1,2,3	2,3,4	4	4	5	2
1,2	8	10	6	8	6	6,8	2	4	8	8	1,3	5	2	8	0				2	2		2	1	1					5	5	3	1	1	3	1	1	2	2	1	2	8	500000	600000	2	1,2	2	2	4	2
1,2,3	3	10	4	10	5	2,4,8	2	4	8	8	1,4	0	0	0	0	2	2	3	2	2	2	2	1	1	2	2	2	3	5	2	3	2	1	3	1,3,7	1,3,7	2,3,7	2,3,7	1	2	6	750000	550000	1,2,4,5	1,3	3	2	3	2
1	5	8	7	8	3	1,3	1	4	9	8	1,2,3,4	3	0	6	0		2	3	3	3	1	3		1		2			1,3	2	2	2	1	3	1,3,4	1	2,3,4	2	1	2	4	300000	450000	1,2,3	1,4	2	3	3	2
1	8	6	10	9	6	2,6,8	1	1	9	8	2	1	0	1	0	2	2	3	2	2	2	2	3	3	2	4	2	4	1,2,3,4	2	4	4	1	3	1,3,5,7	1,3,5,7	2,3	2,3	1	1	3	190000	260000	2	1,2,4	2	2	2	2
1	6	10	8	10	5	8	2	3	7	8	2	3	0	5	1			1	2			2	1				4		5	2	2	4	1	4	1,3	1,3	2,3	2,3	1	3	7	400000	500000	2	1,2	2	5	1	1
1	8	10	10	10	6	8	1	3	7	8	1	2	0	1	1	2	4	3	4	3	4	1	1	4	4	4	4	4	1,3	1	3	4	1	4	1,3,6	1,3,6	2,3,	2,3	1	3	6	450000	700000	4	5	5	5	4	4
1	5	10	8		3	1	1	4	8	8	1,6	99	99	99	99	4	4	4	4	4	4	4	4	4	4					6	7	4	2	5	9 (sawdust)					2					1	2	2	6	5
1	8	8	10	10	7	1,6,8	2	3	7	9	1,2	1	0	2	2	2	2	3	2	2	2	4	2	2	2	2	2	2	1,2,3	1	3	2	1	2	1,3,7	1,3,7	2,3	2,3	1	2	7	300000	400000	2,4	1,2,3,4	3	3	4	2
1	8	8	10	10	9	2	2	3	8	9	2	1	0	1	0	2	2	3	2	2	2	3	3	3	2	2	2	2	2	1	6	4	2	2	1,3	1,3	2,3	2,3	3	3	6	400000	700000	1,2	1	3	4	4	3
1,2	8	8	9	10	3	2,5,6	2	3	7	9	2,4	1	0	0	0	2	2	3	2	1	2	2	3	1	3	2	2	2	1,2,3	2	5	2	1	1	1,3	1,3	2,3	2,3	1	3	6	350000	450000	1,2,3	1,3	2	3	5	1
1	2	4	3	6	4	8	2	4	9	9	2	2	0	1	0	2	2				2	2	1	1					5	2,5	3	4	1	1	1,3	1,3,4	2,3	2,3,4	1	1	6	400000	700000	2,3,4	1	1	3	2	1
1,2	7	9	10	10	7	1,2,4,6	1	2	7	9	2,4,5	4	2	3	1	2	2	3	3	3	2	3	3	3	2	2	2	4	1,2,3,4,6,7	2	4	4	1	1	1,3,7	1,3,7	2,3	2,3,7	1	2	9	450000	650000	2,4	1,2	2	3	4	2
1,2	7	8	9	10	6	1,2,6	1	3	8	9	2,3	2	0	1	1	2	2	3	3	3	4	2	3	1	2	2	2	2	5	1	3	2	1	2	1,3,4	1,3,4	2,3,4	2,3,4	1	2	6	360000	450000	2	1,3	2	2	3	2
1	7	6	10	9	5	1,2,6,8	1	3	7	9	1,2	4	2	1	0	2	2	3	3	3	4	3	3	3	4	4	2	3	1,2,3,6,7	1	3	4	1	4	1,3	1,3	2,3	2,3	1	2	8	420000	580000	1,2,4	1,2,3	2	2	4	2
1	2	8	2	8	6	6,8	1	5	9	9	1,2,3	4	1	3	0	2	2	1	2	1	2	2	2	1		2			5	3	3	1	2	1	1,3	1,3	2,3	2,3	2	2	7	420000	200000	2	1,3	2	2	4	2
1	8	5	6	4	9	2	2	1	1	9	1	3	0	3	0	2	2	1	2	1	2	1	1	1	2	2	2	1	5	1	2	3	1	1	1,3	1,3	2,3	2,3	1	3		800000	650000	6	1	6	6	6	6
1,3,4	8	10	8	10	5	1	2	4	9	9	1,2,3,4,5	4		5				3	3										5	2	2	2	1	1	1,3	1,3,4	2,3	2,4	1	1	4	200	1.500.0	1,2	1,3	2	2	2	2
1	1	10	10	10	7	6	2	3	6	9	3	0	0	0	0	2	2	1	1	1	2		2	1					5	2	4	2	1	1	1,4	1,4	2	4	1	6	3	400000	600000	2	4	3	3	6	2
1,2,3,4	6	10	8	10	7	6	2	3	7	9	2	0	0	1	0		2	2	2		2	2	1	1					5	3	2	3	1	1	1,4	1,4	2,4	2,4	1	3	3	200000	450000	2,3,5	1,4	2	3	3	1
1,4	8	9	9	10	0	1,6	2	5	9	9	2	5	0	4	0	2	2	2	2	2	2	2	1	1	2	2	1	2	1,3,4,7	1	3	4	2	1	2,3	2,3	2,3	2,3	1	3	5	300000	500000	1,2,5	1,3,4	2	1	1	1
1,2	7	8	7	8	7	1,2,5,6,8	1	3	6	9	1,2,3	4	1	5	2	4	4	3	4	3	4	3	3	3	4	2	2	3	1,2,3,4,6,7	2	4	4	1	2	1,3	1,3	2,3	2,3	1	1	4	200000	220000	1,2,4	2,4	2	2	5	4
1	5	7	5	9	4	2,6,8	2	4	8	9	2,3,4						2		3				3				2	3	5	2	3	1	1	3	1,3	1,4,5	2	4,5	1	2	6	380	1.000.000	1,2	2,3	2	2	2	1
3	6	7	6	8	2	2,5,8	1	2	10	9	2	0	0	0	0	2	2	3	3	3	2	3	1	3	2	2	4	4	1,2,3,4,5,6,7	1	3	2	2	4	1,3	4	2,3	2,3,4		2	6	600000	500000	4	3	2	1	1	2
1	8	10	8	10	5	1,5,7,8	1	1	9	9	1,2,3,4	3	1	4	2	2	2	2	2	2	2	2		2	2	2	2		5	2	3	4	1	4	1,3	3,4	2,3	3,4	1	2	6	250000	450000	2	1,4	2	2	3	3
1,2,3	8	8	9	9	6	1,2,5,8	1	3	7	9	2	2	0	0	0	2	2	3	2	3	4	4	3	3	3	2	2	2	1,2,3	2	4	4	1	4	1,3	1,3	2,3	2,3	1	3	8	400000	600000	1,2	1,3,4	2	2	4	2
1,4	8	7	9	10	6	1,5,8	1	3	6	9	1,2,3	2	0	1	0	2	2	3	3	3	3	3	3	3	3	2	2	2	5		4	4	1	4	1,3,7	1,3,5,7	2,3,7	2,3,7	1	2	6	350000	600000	2	1,2,4	2	2	5	2
1	6	8	8	10	8	2	1	1	10	10	1	99	99	99	99	4	4	4	4	4	4	4	4	4	4	4	4	4	5	1	3	1	1	1	1,3	1,3, 2004	2,3	2,3,4	1	2	3	180000	150000	1	1	1	1	6	6
1,2	4	8	6	10	6	2,6	1	5	10	10	1,2,3	0	3	3	1	2	2	3	3					2					2	2	4	2	1	1	1	4	2	6	1	1	7	240000	450000	2,5	1	5	1	6	1
1	10	8	10	9	5	4	2	4	10	10	1	4	1	0	0	2	2	1	1	1	2	1	1	1	2	2	2	2	1,3	5	3	2	1	1	2,3	2,3	2,3	2,3	1	3	4	400000	1000000	1,2,3	1,2,3	2	4	3	2
1	10	10	10	9	5	1,4,8	1	1	10	10	1,5	2				2	3	3	-	-	3	3	3	3	3	2	2	3	5	2	3	2	3	1	1	1	2	2	1	5	12	900000	500000	зарим өрөөг цахилгаанаар халааж байна	1	5	5	5	5
1	6	10	7	10	10	2	1	3	10	10	6	0	0	0	0	2	2	3	3	3	2	3	1	1	2	2	2	1	5	1	1	4	2	1	2,3	2,3	2,3	2,3	1	3	7	650000	600000	6	1	4	1	6	1
1,2,3	7	8	8	9	7	1,2	2	3	6	10	2	1	0	1	1	4	2	3	3	3	4	3	3	3	4	2	2	2	5	2	4	2	1	2	1,3	1,3	2,3	2,3	1	2	5	360000	400000	2	1,3	2	3	4	4
1,2	6	10	7	10	3	2	2	4	10	10	1,4	0	0	0	0	2	2	2	2	2	2	2	2	1	2	2	2	2	5	2	3	2	1	3	1,3	1,3,4	2,3	2,3,4	1	3	5	650000	700000	1,2	1,3	3	3	3	3
1	8	9	8	10	2	3	4	5	10	10	1	2		2				3		3							2	2	1,3	4	3	3	1	3	1	1,4	2	2,4	1	3	5	300	I don't know	5	1	3	4	3	3
1	4	9	5	10	0	6		1	10	10	6	0	0	0	0	4	2	1	2	2	2	1	1	1	2	2	2	1	3	2	3	4	3	4	2,3	2,3,4	2,3	2,3,4	4	2	4	450000	500000	6	4	6	6	6	6
1,2,3	6	9	7	10	10	2,4,6,7	2	5	10	10	1,3,4	10	5	15	5	2	1	1	2	1	2	1	1	1	2	2	2	1	5	2	2	4	2	4	1,8	1	1	1	2	3	4	350000	300000	6	3	3	4	5	3
4	8	10	8	10	4	6,8	2	5	10	10	2	99	99	99	99			3											5	2	2	4	4	5	1	4	2,3	2,3	1	3	2	I don't know	I don't know	3,5	3,4	6	6	6	6
1,2,3	8	8	9	9	7	1,2,8	1	3	7	10	1,2,3	2	1	1	0	2	2	3	2	2	4	2	1	1	3	1	2	2	1,2,3	2	4	4	1	5	1,3,7	1,3,5,7	2,3,7	2,3,5,7	1	2	8	400000	700000	1,2	1,2,4	3	3	5	2
1,2,4	4	8	5	10	5	1	1	3	10	10	1,2,3,4	0	0	4	2		2	1	1	1			1	1	2				1,2,3,6,7	1,5	4	4	3	1	1,3	1,3	2,3	2,3	1	2. Сайн	7	600000	300000	2	1,3	6	4	4	2
1	8	10	9	10	7	5	2	3	10	10	2	3	0	4	1		2	2	2	2						2			5	4	2	4	1	1	1	1,3	2	2,3	1	3	7	700000	1000000	5	1	3	2	6	3
1	6	10	6	10	7	1,2,8	2	3	10	10	1,2,3	1	1				3	2	3	3		2	2	3	2			2	5	2	3	1	1	2	1	1,4	2	2,3	1	2	6	I don't know	I don't know	2,5	1,2,3,4	3	3	3	4
2,3	4	8	4	8	8	6	2	4	10	10	1,3,4	6	3	10	1	2	2	1	2	3	2	3	3	3	3	2	2	3	1,2,3,4,5	4	3	2	2	2	2,3	2,3	2,3	2,3	1	3	7	800000	650000	1	1,4	5	5	5	3
1	8	2	7	6	5	6	2	4	10	10	1,2,4	2	0	2	0	2	2	1	1	1	4	2	2	1	2	2	2	1	5	1	3	2	2	2	1,3,7	1,3,4,7	2,3,7	2,3,4	2	4	18	500000	600000	2	4	4	3	3	2
1	8	6	9	7	7	1,2,5,8	1	2	6	10	1	2	1	1	1	2	2	3	3	3	2	2	3	3	2	2	2	2	1,2,3	1	3	2	1	2	1,3,7	1,3,5,7	2,3,7	2,3,5,7	1	2	8	460000	700000	2	1,3	2	2	3	3
3	8	10	10	10	3	6	2	4	10	10	1,6	5	1	73		2	2	1					1	1	3	3		3	2,6	2	4	3	2	2	1,3	1,3,4	3,4	2,3,4	1	3	6	180000	720000	6	1	3	3	3	3
3	4	6	5	7	2	1	1	4	10	10	1,2,3,4,5	7	4	20	4	2	2	3	2	2	2	2	1	1	2	2	2	3	1,2,3,4	2	2	4	2	2	1	1	2	2	1	2	4	350000	300000	6	3	3	3	3	4
1,2	6	10	6	10	0	8	1	4	10	10	1,4	1	0	1	0	2	2	2	1	1	2	2	1	1	1	2	2	1	5	6	3	4	1	2	2,3	2,3	2,3	2,3	1	4	7	900000	900000	4	1	4	3	1	1
1	5	10	7	10	4	6,8	1	4	10	10	1,2,3,4	1		3	1		2	1	3	3	2	2			3				2	1	3	4	1	5	1,3	1,3,4	2,3	2,3,4	1	4	8	600000	350000	2,4	5	2	5	5	1
1	4	10	4	10	10	5	2	3	10	10	2,3,4	3	0	5	0	1	1	1	2	2	2	2	1	1	2	2	2	1	2	4	2	2	1	1	2,3	2,3	2,3	2,3	1	2	3	350000	400000	3	1	3	3	3	2
1	5	8	6	10	7	8	2	2	5	10	4	3	1			2				1			1	1	2	2	2		5	2	2	2	1	1	1,4	4	2	4	1	2	2	110000	500000	1,2	1,2,3,4	5	2	5	2
1	5	8	8	10	1	7	2	4	10	10	3	10	0	11	0	2	3	3	3	3	3	3	3	3	2	2	2	2	6	5	3	2	1	1	1,3	1,3,4	2,3	4	2	3	5	350000	650000	6	3,4	3	4	6	3
1,2	3	6	4	8	5	1,5,6,8	2	1	10	10	2,4	3	0	0	0	2	3	3	2	1	2	2	3					2	1,2,3,4,5	2	2	4	3	1	1,3	4	2,3	4		5	6	400000	450000	6	4	2	2	5	4
1	3	10	6	10	7	6	2	2	10	10	1,2	3		2	1		2	3	3	3	2	2	3		2				5	1	3	4	1	1	1,3	1,3,4	2,3	2,3,4	1	3	6	450000	360000	2	5	2	2	5	1
1,2,3	4	8	5	9	3	2,4,8	2	3	10	10	1,2,3,4	0	0	0	0	2	3	3	2	3	2	3	3	1	2	2	2	3	1,2,3,4	2	3	2	1	2	1,3	1,3,4	2,3	2,3,4	1	3	5	550000	450000	1,2	1,2	3	3	3	3
1,2	6	8	7	8	6	2,5,6	1	3	7	10	2,3	2	2	1	1	2	2	1	2	1	2	2	1	1	2	2	2	2	5	1	3	2	1	2	1,3,4	1,3	2,3,4	2,3	1	1	7	200000	300000	2	1,3	1	2	2	2
1	6	10	7	10	6	2,8	2	2	10	10	2,3	1	1	3	2		2	3	2	2	2	3	2	3	2	2	2	2	5	2	4	4	1	2	1,3	1,3	2,3	2,3	1	2	6	99	99	2	2,3,4	3	3	5	2
1	8	10	8	10	8	4	4	1	10	10	1,4						3		3	3							1		1,4,7	2	3	4	1	2	1	1	2,3	2,3	2	3	2	140	280	2,4	1	4	6	6	3
3	5	10	6	10	4	8	1	3	10	10	2	0	0	1	0	2	3	3	4	2	4	4	4	4	4	4	4	4	1,2,3,4	5	3	1	1	3	1,3	1,3,5	2,3	2,3,5	1	2	6	400000	500000	2	1	4	5	4	4
1	8	10	8	10	10	1,2,3,4,5,6,7,8	2	2	10	10	1,2,3,4,5	1	1	3	3		2	2	2	3				1	2		2	2	5	1	3	1	1	3	1,3	1,3,4	2,3	2,3,4	1	2	7	I don't know	I don't know	2	1,3	2	2	2	2
1,2,3	4	9	5	10	2	8	2	4	10	10	1,2,4	0	0	0	0	2	2	2	2	2	4	2	1	1	2	2	2	2	5	2	3	2	1	3	1,3	1,3	2,3	2,3	1	3	6	800000	650000	1,2,5	1,2,3	3	3	3	4
1	5	10	5	10	10	6	1	4	10	10	1,2,3	5	3	3		2	2	3	3	3	2	2	2		2		2	2	1	1	2	2	1	3	1	1	2	2	2	2	7	630000	400000	3	5	2	2	3	2
1,2,3	4	8	6	10	3	8	2	3	10	10	1,2,3,4	0	0	0	0	2	2	2	2	2	2	2	1	1	2	2	2	2	1,2,3,4	2	3	2	1	3	1,3	1,3	2,3	2,3	1	2	4	400000	350000	1,2	1,2	3	3	3	3
1		4	6	4	2	8	2	4	8	10	2,4	3	0	2	0		2	2	2	2		2		2		2	2		1	4	2	2	1	3	1	4	2	4	1	3	6	I don't know	I don't know	2	1	4	2	3	2
1	4	7	5	8	4	6	2	3	7	10	1,3	7	2	5	3		2	1	1			1	1	1					2	2	5	1	1	4	1,3	1,3,4	2,3	2,3,4	1	3. Дунд	8	550000	450000	2,5	1	4	2	4	2
1	3	8	3	10	5	8	2	5	10	10	1,2,3	2	1	8	6		2	2	2	2	2								5	1	1	2	1	4	1,3	1,3	2,3	2,3	2	5	6	500000	550000	1,3,5	2,4	2	2	4	4
1	4	10	5	10		6	2	4	10	10	2	3	0	6	0	2	3	3	3	3	3	2							5	1	1	2	1	4	1,3	1,3	2,3	2,3	1	3	6	650000	450000	2	3	3	3	3	3
1,2,3	4	7	5	9	6	1,6	2	3	10	10	1,2,3,4	4	2	12	2	2	2	1	1	1	2	2	2	1	2	2	2	2	1,2,3,4,5,6,7	2	2	3	2	4	1,3	1,3	2,3	2,3	2	5	7	800000	650000	4	2	3	3	3	2
1	8	7	10	10	5	2,4,5,8	2	4	10	10	1	6	8	11	9	3	2	1	3	2	2	2	3	1	2	2	2	2	1,4,7	3	5	3	2	4	2,3,4	2,3,4	2,3,4	2,3,4	3	2	8	250000	350000	2,4,5	1	2	2	2	3
1	3	10	5	10	2	8	2	4	10	10	2	0	0	0	0			2					1	1	2				2	1	3	4	2	4	1,3	1,3	2,3	2,3	1	6	6	350000	800000	3	1	4	3	4	3
1,3	4	8	6	10	4	1,6,8	2	3	10	10	1,2,3,4	12	4	2014-10-01	2020-07-04	2	2	1	1	1	2	2	2	1	2	2	2	2	1,2,3,4,7	2	2	4	2	4	1,3	1,3	2,3	2,3	2	5	10	650000	430000	4	2	3	5	3	3
1	7	8	8	9	6	2,6,8	1	3	7	10	2,3	2	0	1	1	2	2	3	2	3	3	3	3	3	3	2	2	2	5	2	4	4	1	4	1,3,7	1,3,5,7	2,3,7	2,3,7	2	1	6	320000	460000	1,2	1,2,3	3	3	5	2
3	8	8	9	10	7	1,2,7,8	1	4	7	10	1,2	1	1	0	0	2	2	3	4	2	4	2	3	3	3	4	4	4	5	2	4	4	1	4	1,3	1,3,5	2,3	2,3,5	1	2	7	360000	550000	1,2	1,2,3	2	2	4	2
1,2,3,4	8	10	9	10	4	6	1	1	10	10	6	0	0	0	0	2	2	1	1	1	2	1	1	1	2	2	2	1	5	1	3	4	3	4	1,3	1,3	2,3	2,3	1	2	4	300000	350000	1	3	2	2	5	2
1	10	10	10	10	8	2	4	3	10	10	1						2						2						1	2	2	4	2	4	1	3	2	3	1	2	6			2	1	1	1	1	1
1,2,4	7	7	10	10	8	5,8	2	4	10	10						2	3	3	4	3	4	4	3	3	4	2	2	4	1,3,4	5	3	4	1	4	1,3	1,3,5	2	2,5	4	2	6	700000	850000	5,6	2,3	5	3	1	1
1,2	7	8	10	10	5	2,5,6	1	3	8	10	2	1	0	0	0	4	2	3	3	3	4	3	3	3	4	2	2	2	1,2,3	2	4	4	3	4	1,3	1,3	2,3	2,3	1	2	5	320000	480000	1,2	1,3	2	2	5	2
1,2,4	4	10	5	10	4	6,8	4	4	10	10	1,2,3,4	4	1	санахгүй байна	0			3		3		2	3	3	2	2	2	1	2,3,5,6	4	2	1	1	1	1,3	4	2,3	4	1	3. Дунд	7	500000	500000	2,3,5	1,3,4	3	2	6	1
1,4	5	10	5	10	8	2,6	2	1	5	10	1	10	8	0	0	2	2	1	1	2	2	1	1	1	2	2	2	1	1	2	3	1	1	1	2,3	2,3	2,3	2,3	1	3	10	750000	800000	1	1	3	3	3	2
2	6	10	8	10	4	4,7,8	1	2	10	10	1,2,3,4,5	1		3	2		2	3	3	2	2	2	3	2	2	2	2	2	5	2	3	1	1	1	1,3	1,3	2,3	2,3	1	2	6	I don't know	I don't know	1,2,4	3,4	2	3	5	4
1	10	10	10	10	8	2,3,4,5,6	2	2	10	10	2,3,4	1	1	3	3			3	3									2	5	2	3	1	1	1	1	1,4,5	2	2,4,5	1	2		6	800		1,2,3,4	2	2	3	2
1	7	10	8	10	5	8	2	5	10	10	1,3,4	10	3	0	0			3		3	2			1			2	1	5	2	3	2	1	1	1,4	1,4	2,4	2,4	1	5. Маш муу	3	400000	600000	3,5	1,2	2	2	3	3
1	9	9	9	9	10	хэсгийн ахлагч	3	5	9	10	1,3,4	6		8		0	1	3	-	-	0	2	3	1	2	1	0	3	5	1	3	2	2	1	1,3	1,3	2,3	2,3	1	3	5	375000	300000	Цонх, хаалга онгойлгох	1	3	3	5	5
2	3	8	4	9	2	8	1	1	10	10	1	2	1	2	1	2	2	1	2	2	2	2	2	1	2	2	2	2	2	5	1	3	1	1	2,3	2,3	2,3	2,3	1	1	3	200000	150000	2,3	1	1	3	3	2
1,2,3,4	7	8	10	10	10	4	4	3	8	10	1	2	0	3	1	2	1	3	2	2	2	3	3	1	3	2	2	2	2	2	4	3	2	1	1,3	1,3	2. Сайжруулсан түлш, 3. Мод	2,3	1	3	8	350000	500000	1	4	2	1	2	2
1	5	10	5	10	5	8	1	4	10	10	1,2,4	0	0	1	0	2	3	1	3	3	1	3	3		2				5	1	3	4	2	1	1,3	1,4	2,3	2,4	1	4	6	450000	500000	2,3,5	1	2	2	2	2
3	4	10	6	10	5	6	2	1	10	10	4	4	3	7	5					2	2		1			2	2		6	4	2	4	2	1	1	4	2	4	1	4	6	3000000	500000	1	4	2	2	5	5
1	5	9	7	10	1	8	2	1	9	10	2	3	2	4	2	2	2	3	2		2	2	3	3	3	3	2	3	1,3	1	3	4	2	1	1,3,7	1,3,4	3,4	3,4,5	1	3	6	500000	2	2	3	3	2	4	4
1,4	7	10	9	10	8	1	1	2	10	10	1	2	0	5	0		3	3	3	3	3	3	3	3	3	3			1,2,5	2	3	4	1	1	3,4	3,4	3,4	3,4	1	2	6	240000	450000	1,2,6	1	5	3	2	3
1	10	10	10	10	2	6	1	2	10	10	1,2,3,4	20	2	10	0	2	2	2		3	1		3	1					2	1	3	4	1	1	1,3	1,3	2,3	2,3	1	4	8	600000	450000	2,3,4,5	1	5	2	2	2
1,2,4	4	8	5	10	2	2	2	3	6	10	1,2,3,4	0	0	0	0	2	2	1	2	3	2	2	3	3	4	2	2	4	1,2,3,4,5	2	2	1	3	2	1,3	4	2,3	4	1	3	6	650000	580000	4,5	4	3	4	4	2
2,3	5	10	6	10	2	2,6,8	2	3	10	10	1,4	4		2	1		2	1	2	3		2	2	1			2		5	1	2	2	1	2	1	1,4	2	2,4	1	2	7	99	500000	2	1,2,4	6	2	2	2
1,2,3,4	6	9	6	9	5	1,2,6,7,8	2	4	10	10	1,2,3,4,5	3	0	2	0	2	2	1	1	1	1	1	1	1	2	2	2	2	1,2,3,4,5,6	4	3	2	1	2	2,3	2,3	2,3	2,3	1	3	7	630000	600000	1,4,5	1,4	2	2	2	2
1	3	9	4	10	0	6	2	1	10	10	1,3	6	2	3	2	2	1	3	2	1	2	1	1	1	2	2	2	1	1	2	2	3	1	2	1,3	1,3	2,3	2,3	1	1	8	650000	700000	1	1,3,4	2	1	4	3
1,4	7	10	8	10	6	2,8	2	4	10	10	2,4	10	0	10	0	2	2	1	2	2	2	2	2	2	2	2	2	2	1,3,4	4	3	3	1	2	1,3	1,3,4	2,3	2,3,4	1	3	6	650000	550000	3	1,2,3,4	2	1	3	2
1	5	10	7	10	6	2,7	1	1	10	10	1,2,3,4,5	2	0	4	0	2	2	3	2	2	2	2	3	2	2	2	2	2	5	2	3	4	2	2	1	4	2	4	1	3	7	525000	300000	1,4	1	2	2	3	3
1,2	7	8	8	9	6	1,2,5,8	2	4	9	10	4	1	0	1	0	3	3	3	3	3	3	3	3	3	3	2	2	3	1,2,3,6	2	4	4	1	2	1,3	1,3,5	2,3	2,3	1	1	7	450000	550000	1,2,5	1,3,4	3	2	3	3
1,4	7	10	8	10	0	2	2	3	3	10	2	3	0	5	0	2	2	1	2	1	2	2	2	4	4	2	2	1	2,6	2	2	4	1	2	1,3,4	1,3	2,3	2,3,4	1	2	3	300000	350000	1,2	3	3	2	4	2
1	8	10	8	10	2	1,2,6,8	2	3	10	10	1	5	0	5	0	2	3	3	3	2	2	2	3	1		2			1,3	2	2	4	3	2	1	1,4	2	2,4	1	4	8	550000	300000	2,5	1	2	2	3	2
1,2	6	9	6	9	4	2,4,8	2	3	10	10	1,2	2	0	6	0	2	2	1	2	2	2	2	1	1	2	2	2	2	5	2	3	2	1	3	1,3	1,3,4	2,3	2,3,4	1	2	8	950000	650000	1,2	1,2,3	3	3	3	3
1	6	10	6	10	8	8	1	4	10	10	1	3	0	5	3	2	2	1	2	2	2	2	1	1	2	2	2	1	1	4	2	2	2	3	1,3	1,3	2,3	2,3	2	3	6	450000	600000	2	1	4	4	4	2
1	6	8	7	10	10	7	2	3	9	10	4	0	0	1	1			3	3						1				2,5	4	4	2	2	3	1,3	1,3	2,3	2,3	1	2	5	350000	300000	3	1	2	5	3	2
1	8	10	10	8	1	6,7,8	2	1	10	10	1,2,3,4,5	1	0	2	0	2	2	2	3	3	3	3	3	3	3	2	2	3	1	1	3	4	2	3	1,2,3,7	1,2,3,7	1,2,3,7	1,2,3,7	4	2	3	800000	1200000	2	1	5	2	2	2
1,2,3	5	7	6	9	7	4,5,6,8	2	3	10	10	1,2,3,4	4	0	6	0	2	3	3	3	3	2	3	3	3	2	2	2	3	5	3	3	3	2	4	2	2	2	2	2	2	6	900000	700000	2,5,6	1,2,3	3	3	3	3
1	6	10	6	10	6	6	4	1	10	10	1	99	99	99	99	4	4	4	4	4	4	4	4	4	4	4	4	4	3	1	2	4	4	5	1	1	2	4	1	3	5			3	2	6	6	6	6
1,2	6	5	3	0	5	1	2	3	5	10	2	0	0	don't remember	3	2	2	2	-	-						2	2	2	2,3	2	3	1	1	1	1,3	1,4	2,3	2,4	1	3	8	500000	510000	3,4,5	1	1	1	1	3
1	4	7	7	10	7	1,2,3,4,6,8	1	4	8	10	99	99	99	99	99	2		1						1		2	2	3	1,5	5	3	1	2	1	1	1	2	2	1	2	6	420000	400000	1,2	1	6	4	3	2
1,2,4	6	10	3	10	5	2,3,4,5,6	2	3	10	10	1,3,4	2	0	3	0	2	2	3	3	3	3	3	3	1	2	4	4	3	1,2,3,4,5	3	2	2	1	1	4	4	4	4		3	0	0	0	3,5	1	3	2	3	3
1,4	8	0	6	0	5	1,2,4,6,8	2	4	10	10	1,2,3,4	0	0	10	3	2	3	3	2	3	4	1	3	3	2	2	2	3	2,3,4,6,7	4,5	3	2	1	1	2,3,7	2,3,7	2,3,7	2,3,7	1	3	3	300000	700000	1,2,5	1,4	3	2	6	2
1,2,5	5	10	7	10	7	2	2	2	10	10	5	5	0	10	2	3	3	3	3										1,2,7	4	2	2	1	1	1,3	1,3	2,3	2,3	1	3	10	500000	700000	2,4	1	3	3	5	5
1,4	5	10	8	10	8	1,5,6,8	2	4	10	10	1	0	0	0	0	1	1	3	3	3	3	3	3	3	3	3	2	2	1,2,3,4,5,6,7	4	2	2	1	1	1	1,4	2	2,4	1	3	20	99	99	1,3	3,4	5	5	5	5
1	4	8	8	10	6	4	4	1	10	10	1	2	0	4	1	2	2	1	2	3	2		1		2				1	2	3	2	2	1	1,3	1,4	2,3	2,4	1	2	8	444000	720000	4	1	2	1	2	2
1,2,3,4	5	10	10	10	2	6	2	3	10	10	6	2	0	6	0	2	3	3	2	2	2	2	1	1	2	2	2	2	5	3	3	2	1	1	1,3,4	1,3,4	2,3,4	2,3,4	1	3	2020-03-02	450000	600000	5		3	3	3	1
1	0	8	0	8	7	2	1	3	10	10							2		2	2					2				1,3	5	1	3	2	1	1,3,4	4	2,3,4	4	1	1	3	300000	400000	1	1	2	3	4	2
1	6	10	4	10	6	6,7,8	1	3	10	10	1,2,4	4	1	7	2	2	3	3	3	3	3	3	3	3	3	3	2	3	5	2	3	3	1	1	1	1	2	2	1	3	6	450000	250000	3	1	2	3	3	2
1	8	5	7	8	5	2	4	1	10	10	1,2,3,4	2	1	1	1	2	2	1	3	3	2	2	1	1	2	2	2	1	1,3,5	5	3	3	1	1	1,3	1,3,4	2,3	2,3,4	1	2	6	630000	500000	2	1,2,3,4	1	2	2	2
1,2,3,4	5	8	9	9	5	6,8	2	4	10	10	1,2,3,4	2	0	2	1	2	2	1	3	3	3	3	3	3	2	2	2	3	1	5	3	3	3	1	1,3	1,3	2	2	1	3				2	1	1	1	3	4
1	3	10	3	10	5	8	2	4	8	10	1	2	0	2	1		1	1	1	1	1	2	1	1					2	1	3	4	1	1	1	1	2	2	1	3	5	500000	600000	2	1	2	3	4	2
1	0	10	4	10	10	6	2	3	10	10	2	1		3				3	3	3	3		3		2				2,7	2	2	4	2	1	1,3	1,3,4	2,3	2,3,4	1	2	4	300000	150000	1,2,4	1	2	6	5	5
1,2,3,4	3	9	4	10	3	1,2,4,6	2	3	0	10	1,2,3,4	2	0	3	0	2	1	1	1	1	1	1	1	1	1	2	2	1	1,2,3,4,6,7	2	3	4	1	1	2,3	2,3	2,3	2,3	1	1	2015-10-01	1350000	750000	3,4	1	2	1	1	2
1,2,3,4	5	10	5	10	1	6	2	4	10	10	1,2,3	2	0	2	0	2	2	3	2	2	2	2	2	2	2	2	2	2	1,2,3,4,5	2	3	4	2	1	2,3	2,3	2,3	2,3	1	1	8	1000000	1200000	3	1	1	1	1	2
1	6	10	6	10	10	5,6,8	1	1	10	10	1,3,4	10	0	12	0		2	3		3			1	1					1	2	2	4	2	1	1,3	1,4	2,3	2,4	1	2	8	444000	720000	4	1	2	2	2	2
1,2,3,4	6	10	6	10	4	6	2	3	7	10	1,2,3,4	5	1	3				1	1	1			1	1		2	2		1,2,3,4,5,6,7	2	2	4	2	1	1	3	2	3	1	3	6	1.000.000	2.000.0000	3	1	4	4	4	3
1,2,3	3	10	6	10	5	6	2	4	8	10	1,3	5		8		2	2	3	1	1			1	1					5	2	2	4	1	1	1,3	1,4	2,3	2,4	1	4	6	250000	280000	2	5	2	5	1	1
1,4	6	9	6	10	10	8	2	3	10	10	1,2	2	0	3	0	2	2	1	2	2	2	2	2	1	2	2	2	1	5	4	3	4	1	1	2,3	2,3	2,3	2,3	1	3	2020-12-10	800000	850000	6	1	3	1	6	1
1,2,4	6	9	8	9	3	8	1	3	9	10	2,3	2	1	1	0	2	2	1	2	2	2	2	3	3	2	4	2	2	1,2,3,5	1	3	4	2	1	1	1	2	2	1	2	5	370000	600000	6	5	3	3	3	3
1	8	10	10	10	6	8	2	4	10	10	1,2,3	3		0			1	1	1	1	2	3				2			5	2	2	4	2	1	1,3	1,3,4,5	2,3	2,3,4,5	1	4	7	525000	300000	1,2,3,4,5	1	3	5	3	3
1,2	10	8	10	8	3	3,4,5,6,8	1	5	10	10	1,2,4	3	0	5	2	3	2	3	3	3	2	3	3	1	2	2	2	3	1,2,3,4,5	4	2	4	3	1	1,3	1,3	2,3	2,3	1	5	28	2300000	650000	3	2	5	3	3	2
1	5	5	10	10	5	1	2	3	10	10	1	3		5		1	3	3	3	3	2	2	3		3	2		2	3	1	3	4	1	1	1,3	1,4	2,3	2,4	1	3	3	99	140000	2,4	1	2	2	2	2
3	5	10	7	10	5	2,6,8	4	5	10	10	1	2	0	3	0	2	2	2	2		2	1	1	1	2	2	2	1	1	4	2	1	1	2	1,4	1,4	2,4	2,4	1	3	12	1000000	1500000	3	1	3	4	3	4
1	7	9	8	10	5	2,6,8	1	2	8	10	1								2	2		2			2		2		2,3	2	3	1	1	2	1,3,7	4	2,3	4	1	3. Дунд	6	400000	750000	2	1	2	2	6	2
1,2,3,4	0	9	0	9	5	1,2,6,8	2	4	10	10	2	0	0	2	1	1	1		1	1	1	1	1	1	1	2	2	1	1,2,3	2	3	2	1	2	1,3	1,4	2,3	2,4	2	3	4	200000	350000	2,3,5	1,2,4	3	3	3	3
1,2,3,4	3	7	4	8	0	6,8	1	5	10	10	1,3	5	2	6	3	2	2	1	3	3	2	2	2	3	2	2	2		1,2,3,4	2,3	3	2	1	2	2,4	2,4	2,4	2,4	1	3	3	99	99	6	1	2	2	2	3
1	5	10	4	9	4	8	2	3	10	10	1	1	0	3	0	2	2	1	2	2	2	2	1	1	2	2	2	1	5	2	3	2	1	2	1,3	1,3	2,3	2,3	1	2	5	400000	450000	1	1	2	2	2	2
1,2,4	3	7	5	10	2	2,4,8	2	4	7	10	1,4	0	0	3	0	2	2	3	2	3	4	2	3	1	3	2	2	3	5	2	3	2	1	2	1,3	1,3	2,3	2,3	1	3	6	400000	350000	3	1,4	5	3	3	3
1,2,3	4	9	6	10	6	2,4,8		4	10	10	1,2,3,4	0	0	0	0	2	2	3	2	3	2	3	1	1	2	2	2	3	1,2,3,4,5	2	3	2	1	2	1,3	1,3,4	2,3	2,3,4	1	3	4	450000	400000	1,2,3	1,2	4	2	3	3
1,2,4	5	0	6	0	5	2,6,7	1	4	10	10	1,3,4,5	3	0	0	0	2	2	3	2	2	4	2	2	1	2	2	2	2	5	2	3	2	1	2	1,3,4	4	2,3,4	4	1	3	4	500000	700000	1,2	1	2	1	3	4
1,2,5	5	10	8	10	5	1,2,3,4,5,6,8	1	5	10	10	2	0	0	0	0	2	2	3	3	3	4	4	3	3	2	2	2	3	1,2,3,4,6,7	4	3	2	1	2	1,3	1,3,4	2,3	2,3	1	2	5	300000	350000	1,2,4,5	1,2,4	2	2	2	3
1	3	8	4	9	2	8	2	4	10	10	4	0	0	0	0	2	3	3	2	2	2	2	1	1	2	2	2	1	1,2,3,4,5,6	2	2	3	3	2	1,3	1,3	2,3	2,3	1	3	3	350000	300000	1,2	1	3	3	3	3
1	5	7	5	10	5	1,2,6,8	2	5	10	10	4	3	3			2	2	3	3	3	2	3	3		2				5	5	3	4	2	2	1	1	2	2	2	3	6	Tootsoogui	Tootsoogui	2,4	4	3	2	4	2
1	3	10	5	10	2	2,5,6,7,8	2	4	6	10	1,2,3	4	3	0	0		2	3	1	3	2	3	1	1	4	4	4	4	1	2	3	4	2	2	1	1	2	2	1	4	10	600000	300000	4	1	3	1	1	1
1	6	10	6	10	4	6,8	2	3	8	10	1,3,4	3	2	2				3		3			3	3		2	2		1,2,3,4	2	2	4	2	2	1,3	4	2,3	4	1	1	5	I don't know	600	4	1,2	4	3	4	3
1	8	10	9	10	4	1,2,6,8	2	3	10	10	1,2,3	3		3	1	1	2	3	1	3	3			1	2	2	2	2	5	6	2	4	2	2	4	4	4	2,4	1	3	6	I don't know	I don't know	3,4,5	1,4	3	3	3	2
2	6	10	10	10	0		1	3	8	10	6	4		5		2	2				2		1				2		2	1	2	4	1	2	1,3	1,4	2,3	2,4	1	3	6	450000	180000	3	1	2	2	2	2
1,2	7	8	10	9	6	5,6,8	2	3	9	10	1,2	2	0	3	1	2	2	1	2	3	2	3	3	1	1	2	2	2	5	2	4	4	3	2	1,3	1,3	2,3	2,3	1	2	10	800000	560000	2,3	2,3,4	3	3	5	1
1,2	7	8		10	6	2,4,6	1	2	7	10	6	2	1	1	1	2	2	3	3	3	4	2	3	3	4	4	4	4	1,2,3,6,7	2	4	4	2	2	1,3	1,3	2,3	2,3	1	1	8	380000	500000	1,2	1,3,4	2	2	3	2
1,2,3,4	5	8	5	8	7	1,2,3,4,5,6,8	1	4	8	10	2,4	4	0	3	0	2	3	3	3	3	3	3	3	1	2	1	1	3	1,2,3	2	2	1	1	3	1,3,4	1,3,4	1	4	1	4	6	400000	700000	2	1,3,4	4	2	2	2
1	0	5	0	8	5	6	1	4	0	10	1,2,5	5	3	3	2	2	3	3	3	3	3	3	3		3	2	2	2	5	4	2	2	1	3	1,2,3	1	2,3,4	2	2	4	7	600000	500000	1,3	4	3	3	3	3
1	5	7	3	10	10	6,8	1	3	10	10	1,2,3,4	2		4	1	0	2	3	-	-	3	2	1	0	2	0	2	4	5	5	3	2	1	3	1,4	1,3,4	2,3	2,3,4	1	3	5	375000	600000	2	1	2	2	2	2
1,2,3	5	10	6	10	10	2,3,4,8	2	3	10	10	1,2,3,4	0	0	0	0	2	2	2	2	2	2	2	1	1	2	2	2	2	1,2,3,4	2	3	2	1	3	1,3	1,3	2,3	2,3	1	3	5	600000	400000	1,2	1,2	3	3	3	3
1	5	8	6	10	7	8	2	5	10	10	1,2	2	0	5	3	2	2	3	3	3	3	2							1,3,5	2	1	2	1	3	1,3	1,3,4	2,3,7	2,3,4	1	5	8	700000	450000	3,5	3,4	1	1	1	3
1,2,3	5	10	7	10	8	8	2	3	10	10	1,2,4	0	0	0	0	2	2	3	3	3	2	2	2	1	2	2	2	1	5	2	3	2	1	3	1,3	1,3	2,3,4	2,3,4	1	3	6	600000	550000	1,2	1,2	6	6	6	6
1	5	9	8	10	5	1	2	3	7	10	1	0	0	2	1	2	1	1	2	2	2	2	1	1	2	2	2	1	1	2	3	2	2	3	1,3	1,3	2,3	2,3	1	2	5	600000	700000	3	1	2	2	2	2
1	6	10	6	10	6	7	2	2	10	10	2	2	0	3	0	2	2	2	1	1	2	2	2	2	2	2	2	2	5	6	3	4	2	3	3	3	3	3	Wood	6				6	1	2	2	2	2
1	5	9	6	10	10	8	2	4	10	10	2,3,4	3	0	5	0	2	2	3	2	3	2	1	1	1	2	2	2	2	1,3	2	3	4	3	3	1,3,7	1,3,7	2,3,7	2,3,7	1	3	6	500000	400000	1,2	1	3	3	3	3
1	4	10	6	10	8	6,7,8	2	4	10	10	2,4	2	0	2	0	2	2	3	2	3			2	1					5	2	3	4	1	3	1,3	4	2,3	4	1	3	5	300000	400000	2	1,4	3	2	4	3
1,2	7	7	8	9	5	2,8	1	2	7	10	2,4	2	1	3	2	4	4	3	3	3	4	3	3	3	4	2	2	3	5	1	3	4	3	3	1,3,6	1,3,6	2,3	2,3	1	1	8	500000	600000	2,3	1,2,3,4	2	2	4	2
1	10	10	10	10	7	8	1	3	10	10	1,2	0	0	5	2		3		3	2	2								1	4	2	4	1	3	1	4	2	4	1	3	3	225000	300000	1	2	5	5	4	4
1,4	6	10	6	10	10	6,8	2	3	10	10	1,2,4	5	0	5	0	2	2	1	2	2	2	2	1	1	2	2	2	2	1,2,4,6	2	2	2	2	4	2,3	2,3	2,3	2,3	1	4	7	600000	500000	4	1,4	4	4	4	2
1	6	9	7	10	4	8	2	3	10	10	2	2	0	4	0	2	2	1	1	1	1	1	1	1	2	2	2	1	1,2,3	2	1	2	2	4	1,3	1,3,4	2,3	2,3,4	1	3	6	850000	750000	6	4	4	2	3	2
1	5	7	6	8	4	2	2	1	1	10	6	0	0	0	0	2	3	1	1	1	2	1	1	1	2	2	2	1	1,3	2	2	3	1	4	2,3	2,3	2,3	2,3	1	3	4	500000	600000	6	5	1	3	3	1
1,4	5	0	3	0	4	6	2	5	10	10	1,2,3,4	6	0	12	0	3	2	2	2	2	2	2	1	1	2	2	2	1	1,2,3,4	2	3	4	2	4	2,3	2,3	2,3	2,3	1	3	8	600000	500000	2,3	1,4	2	2	2	2
1,2,4	4	9	5	8	6	6	1	3	10	10	1,3,5	2	1	2	1	2	2	1	1	1	2	2	2	1	2	2	2	1	2,3,4,6	1	3	4	2	4	2,3,7	2	2,7	2,3	1	4	8	I DONT KNOW	450000	3,4,5	1,2,3	3	2	2	3
1	6	10	6	10	7	2,6	2	1	10	10	2	4	1	2	0		1		1	1									1	1	1	4	2	4	1	1,4	2	2,4	1	4	6	300000	180000	2	1	5	4	5	5
1	6	10	6	10	6	1,2,7,8	2	4	10	10	2,4	3	1	5	2		2	1	3	1		2		1		2	2		1,2,3	2	3	4	1	4	1,4	1,4	2	2,4	1	3	6	99	99	2,4	3,4	3	3	3	2
1	8	10	8	10	5	1,2,6,8	2	5	10	10	1	2		1	1	2	2	1	1	1	2	2	2	2	1	2	2	3	1,2,3,5	2	3	4	1	4	1,3	1,4,5	3	2,4,5	1	3	10	I don't know	I don't know	1,3,4	1,3,4	3	1	3	2
	8	10	8	10	8	8		3	0	10	2	3	0	1	0				1			1							2	2	1	4	2	4	1	1	2	2	1	2	6	Small money	I don't know	3	1	1	1	1	1
1,2	7	8	9	9	7	1,2,5,6,8	1	3	8	10	2	2	1	0	0	2	2	3	3	3	2	3	3	3	2	2	2	2	5	2	4	4	1	4	1,3	1,3	2,3	2,3	1	3	6	280000	500000	1,2	1,3	2	2	5	2
1	8	10	9	10	8	3,4,6,8	2	5	10	10	1,2,3,4	10	2	10	2		3	2	2		2	1	1			2	2	2	1,2,3,4	4	3	4	1	4	1	1,3	2	2,3	1	3	7	420	1.000.000	6	3	3	3	3	3
хог хаягдал утаа тортог тоос шороо	6	10	7	10	3	1,2,4,5,8	2	4	10	10	1	2	0	1	1	2	1	1	1	1	2	1	2	1	2	2	2	1	1,2,3,4	1	3	4	1	5	1,3	1,3	2,3	2,3	1	2	7	200000	300000	2	1,2	2	1	3	1
1	3	10	10	10	3	6,8	2	3	10	10	1,2	3	0	10	0			1			1		3						2	1	3	4	1	5	1,3	1,3,4	2,3	2,3,4	1	2	3	240000	480000	2,4,5	1	6	2	2	2
1	5	4	5	4	4	1,8	2	2	5	99	1,2,3,4	99	99	99	99	2	2	3	2	2	3	2	2	3	2	2	2	2	5	2	3	2	1	1	1,3	1,3	2,3	2,3	1	2	6	450	800	1,2,3	1,2,4	2	3	2	2
2	10	10	9	10	6	5,6,7,8	1	2	6	99	99	99	99	99	99	2	2	2	2	2	2	2	2	2	2	2	2	2	1,2,3,4	1	2	4	4	3	1,2	1,2	2	2	1	4	6	99	99	4	1	3	4	5	3
1	5	9	7	10	6	6	2	5	10	99	99	99	99	99	99		2	2				2	2	2					5	4	2	2	1	1	1	1	2	2	1	4	7	700000	900000	3	1	4	2	2	2
1	7	9	8	10	4	8	2	4	9	99	99	99	99	99	99				2	2	2								5	2,3	2	2	1	1	1,4	4	2,4	4	4	6	3	225000	150000	6	1	1	1	2	2
1	6	10	10	10	5	8	2	4	5	99	6	6	6	6	6	1		3	3		1	3		3		2			1,3,6	1	2	2	1	1	1,3	4	2,4	2,4	1	2	5	500	1.000.000	3	1	3	1	1	2
1	3	8	5	9	5	8	2	4	8	99	99	99	99	99	99				2	2									5	2	2	4	3	3	1,3	4	2,3	4	1	4	4	300000	360000	2,3	1	3	2	2	2
1	8	5	6	4	3	6,7,8	2	2	10	99	2	99	99	99	99	0	2	2	2	-		2				2	2		5	2	2	1	1	1	1,3	4	2,3	4	1	2	3	180000	99	3	1	2	2	2	2
1,2,3,4	7	2	7	2	4	1,2,3,4,5,6,8	1	3	5	99	6	6	6	6	6	2	3	3	3	3	2	3	2	3	3	2	2	3	5	2	3	2	1	1	1,3	1,3,4	2,3,4	2,3,4	1	3	6	450	500	2	1,3	3	2	2	2
1	5	8	6	9	6	8	2	4	6	99	99	99	99	99	99		2	3	3				3						1,2,3,4	2	3	1	1	3	1	1,4	2	2,4	1	3	8	550000	650000	1,2,3	1,4	5	4	5	1
1	2	5	4	6	3	6,8	2	5	10	99	99	99	99	99	99		2	2	2	2	2	2	2	2	2	2			5	4	2	2	1	3	1,3	1,3	2,3	2,3	2	4	6	600000	500000	2	3	1	1	1	1
1	4	7	5	9	7	6	2	4	9	99	99	99	99	99	99		2												5	2	2	2	2	3	1,3	4	2,3	4	1	2	6	350000	500000	3	1	3	4	3	2
2	7	10	7	10	6	4	4	3	7	99	99	99	99	99	99				2					2			2		2	2	1	1	1	4	1	1	2	2	1	3	5	350000	400000	1	1	1	4	3	1
1	7	8	9	10	4	1,2,6,8	1	3	7							2	2	3	3	3	4	2	1	1	2	2	2	2	1,2,3,4	2	4	4	1	5	1,3	1,3	2,3	2,3	1	2	6	300000	450000	1,2,5	1,2	2	3	5	2
1	3	8	3	8	6	3	1	3	8								2			2	2	2				2			3	2	3	1	1	3	1	1,4	2	2,4	2	1	6	550000	240000	2	2	2	3	2	3
1	4	7	5	9	8	6,8	1	4	6		1,3						2	2	2	2		2							5	2	3	1	1	4	1,3	1,3,4	2,3	2,3,4	1	4. Муу	7	550000	550000	2	1,3	4	3	5	2
1,2	5	7	7	9	4	8	1	3	7		6						2	2	2	2		2			2				5	2	1	1	1	2	1	4	2,3	4	1	2. Сайн	3	250000	420000	2	1	4	3	5	2
3	2	8	2	8	7	2	2	2	7							2	2	2	2	2									5	2,3	2	2	2	2	1,4	4	2,4	4	1	3	2	150000	200000	5	1	2	2	3	2
1	0	10	8	10	5	6	4	4	10							2	2	2	2	2	2	2							5	1,5	1	2	1	2	1,3	1,3	2,3	3	2	3	6	650000	400000	1,5	1,2	3	3	3	3
1,2	5	8	5	8	4	6,8	1	4	5		2						2	2	2			2			2				5	2	3	1	2	3	1	1,4	2,3	2,3,4	1	3. Дунд	6	420000	350000	2	1,4	3	1	4	1
1	0	10	3	9	3	1,2,6,8	4	4	10								2		2	2	2								1,3,4,6	2	2	2	1	2	1,3	4	2,3	4	1	4	3	600000	800000	1	4	4	5	5	4
1	7	7	8	8	6	1,3,8	1	3	7							2	2	1	2	1	2	3	1	1	4	4	4	3	1,2,3	1	3	2	1	2	1,3,7	1,3,5,7	2,3,7	2,3,7	1	2	7	400000	600000	1,2	1,2,4	2	2	5	2
1	8	8	10	10	7	1,2,5,6,8	1	3	7							2	1	1	2	2	1	3	3	3	2	2	2	2	1,2,3	1	3	4	1	2	1,3,6	1,3,6	2,3,6	2,3,6	1	1	5	350000	470000	2	1,3	2	2	5	4
1	8	7	9	10	6	1,2,5,7,8	2	2	9							2	2	3	2	1	3	2	3	3	2	2	2	2	1,2,3,4	2	4	4	1	3	1,3	1,3,5	2,3	2,3,5	1	2	5	250000	360000	1,2	1,2,3	2	2	2	2
1,3	8	8	9	10	7	1,2,4,8	1	3	7							2	3	2	2	2	2	2	1	1	3	2	2	2	1,2,3,6	2	4	4	1	4	1,3	1,3	2,3	2,3	1	3	7	300000	450000	1,2	1,2,3	2	2	4	2
4	6	7	8	9	8	6,8	1	4	7							2	2	1	2	2	2	1	1	1	2	2	2	2	5	1	3	4	1	5	1,3,6	1,3,5	2,3	2,3	1	1	4	200000	350000	6	1,3	2	2	3	3
1	7	10	7	10	8	2,4,5,6,8	1	3	0							2	2	2	2	2	2	2	2	2		2	2		5	5	2	1	3	1	1,3	4	2,3	4	1	3	6	300000	480000	2,3,4,5	1,2	3	2	4	3
1,3	5	8	7	9	3	1,6	2	4	5		4					2	2	3	3	4	4	4	3	1			2		1,3,6	4	2	2	3	1	1	5	2	5	2	2	6	99	99	2,5	1,4	3	2	3	2
1,2	1	10	2	10	5	6,8	2	2	5		6						2					2							3	2	2	4	1	1	1,3	3	2,3	3	1	3	6	500000	700000	6	1	3	5	1	1
3	5	10	5	10	5	8	2	2	5		99	99	99	99	99	2	2		2	2						2			5	2	2	4	3	1	1,3,5	1,4	2,3,5	2	1	4	6	450000	300000	1,2,4	1	3	1	2	4
1,2,3,4	6	7	7	8	7	1,3,4,8	1	4	8							2	2	3	3	3	3	3	3	3	2	2	2	2	5	2	4	4	1	1	1,3,7	1,3,5,6,7	2,3,6	2,3,5,6	1	1	4	300000	480000	1,2,5	1,3	2	2	3	3
1,2,4	7	10	9	10	3	2,5,6,8	2	3	7							4	4	3	3	3	4	3	3	3	3	2	4	4	5	1	3	2	1	2	1,3,4	1,3	2,3,4	2,3,5	3	1	4	280000	360000	2,3	1,3	3	5	6	2
1,2	8	8	10	10	6	1,2,6,8	2	3	6							2	2	3	3	3	2	3	3	3	3	4	4	4	1,2,3,4	2	4	2	1	2	1,3,4,7	1,3,4	2,3,4	2,3,4	1	3	6	280000	400000	1,2	1,2,3,4	2	2	4	2
1,2,3	7	8	8	10	5	1,2,5,8	1	3	8							4	2	1	3	3	4	3	3	3	2	2	2	3	5,6	1	3	4	1	2	1,3	1,3,5	2,3	2,3,5	1	2	7	360000	400000	2,3	1,3	2	2	3	4
1	5	10	5	10	4	8	2	5	10								2		2	2									5	4	2	1	1	3	1,3,4	1,3,4	2,3,4	4	2	3	8	650000	500000	2	4	2	2	2	2
1	5	7	8	8	5	8	1	4	9		6	0	0	0	0	2	2	3	2	2	2	2	3	3	2	2	2	3	5	2	3	2	1	3	1,3,4	1,3,4	2,3,4	2,3,4	1	2	4	350000	600000	2	1,4	3	2	4	1
1	6	7	8	8	3	6,8	1	3	7							2	3	1	2	2	2	3	3	3	2	4	4	4	1,2,3	1	3	4	1	4	1,3	1,3	2,3	2,3	1	1	4	180000	270000	2,5	1,4	2	2	3	2
1	8	9	9	10	4	1,2,6,8	1	3	6							4	4	3	3	3	4	4	3	3	4	4	4	4	5	2	4	4	1	4	1,3	1,3	2,3	2,3	1	3	5	300000	360000	1,2	1,4	3	2	5	2
1,2	8	8	10	9	4	1,2,6,8	1	3	7							2	2	3	3	3	4	4	3	3	2	2	2	2	5	2	4	4	1	4	1,3,7	1,3,7	2,3	2,3	1	2	8	390000	550000	1,2	1	2	2	4	2
[truncated: 32 more columns]

## Sheet: Questionnaire
Questionnaire: Facilitators and barriers faced by mothers and pregnant women living in Ger households to implementing methods to reduce indoor air pollution
SECTION – KNOWLEDGE ABOUT AIR POLLUTION HEALTH EFFECTS
20. What do you think is the main source of air pollution in the city? (all)
1) Households burning fuel
2) Vehicles
3) Powerplants
4) Dust pollution
5) Other (please specify)
21. How bad is air pollution … 0 – 10 (0 = not at all bad & 10 = extremely bad)
	This year?	Last year?
In the city centre	-21	-22
In the Ger district	-23	-24
25. How bad is air pollution inside your household? 0 – 10 (0 = not at all bad & 10 = extremely bad)
26. How do you get information about air pollution? (choose all that apply)
1) Government announcement
2) Meteorological Agency (NAMEM)
3) Academic papers/ lectures/ seminars
4) Doctors or healthcare professionals
5) Friends and family
6) Newspapers/ TV/ radio
7) Posters/leaflets from government or other agencies
8) Media (Facebook etc)
9) Other:
27. Who is most responsible for improving air quality? (choose only one)
1) Government
2) Every citizen
3) Power plant owners
4) Residents in the Ger district
5) Car drivers
6) Other:
28. How good is your knowledge about the health effects of air pollution?
1) Very poor	(Don’t know that air pollution is bad for health)
2) Poor
3) Average
4) Good
5) Excellent	(Know all the health effects caused by pollution)
6) Don’t know air pollution has an effect on health
29. How much do you think air pollution in Ulaanbaatar affects your health? Out of 10 :
30. How much do you think air pollution in Ulaanbaatar affects your child’s/ children’s health? Out of 10:
31. Does your child suffer any of the following health problems? Choose all that apply
1) Respiratory disorders (flu, asthma)
2) Frequent colds
3) Frequent chest infections (pneumonia)
4) Allergies
5) Cardiovascular disease
6) Not applicable
32. Number of doctor’s visits for your child due to air pollution this year?
33. Number of hospitalisations for your child this year?
34. Number of doctor’s visits for your child due to air pollution last year?
35. Number of hospitalisations for your child last year?
36. Which health problems are due to air pollution due to stove use and do they affect children or adults? Choose all that apply
Health problem	Children < 5 (1)	Adults (2)	Both (3)
1) Heart related diseases and hypertension
2) headache
3) Cough
4) Sore throat
5) Dry nose (?)
6) Insomnia
7) Shortness of breath
8) Respiratory diseases (coughs, asthma etc)
9) Pneumonia
10) Eye problems – sore, watering, redness, itchy etc….
11) Pregnancy problems (e.g. vitamin D deficiencies)	n/a
12) Stillbirth/abortion/ foetal abnormality	n/a
13)Thinking/ learning problems
37. Who is at risk? (choose all that apply)
1) Babies
2) Children
3) Pregnant mothers
4) Elderly
5) All people same risk
6) Those with respiratory diseases
7) Those with cardiovascular problems
8) Other…..
SECTION C – HEATING
38. What kind of stove do you have at home?
1) Traditional
2) Improved coal stove
3) Electric stove
4) Low pressure boiler
5) Stove with heating wall
6) N/A
39. How do you use your traditional stove?
1) I use it for cooking
2) I use it for heating
3) I use it for cooking and heating
4) Used to have a traditional stove, changed to a new stove within the last 2 years
5) Used to have a traditional stove, changed to a new stove within the last 5 years
6) Used to have a traditional stove, changed to a new stove over 5 years ago
7) Never had a traditional stove.
40. Do you have access to electricity in your residence?
1) Yes – mains/ communal heating grid
2) Yes – self/generated
3) Yes - both
4) No
41. Do you get the green loan for electricity in the winter (free after 9pm)?
1) Yes
2) No
3) Maybe			4 = not applicable
42. Has the use of electricity improved your indoor air quality?
1) A lot
2) Medium
3) A little
4) I don’t know
5) Not applicable
43. (Choose all that apply)
	FUEL USED LAST WINTER		FUEL USED THIS WINTER
	To heat Ger (43)	To cook (44)	To heat Ger (45)
1 Raw coal
2 Briquette
3 Wood
4 Electricity
5 Gas
6 Household garbage
7 Dung
8 Waste tyres
9 Other (please specify)
47. Where do you get briquettes from?
1. Local place within 30 minutes travel of home
2. Main suppliers somewhere in the city
3. Get it delivered to home
4. N/A
5. Other – explain
48. How do you rate the supply of briquettes?
1. Excellent
2. Good
3. Neutral/okay
4. Bad
5. Very bad
6. I don’t know
49. How many bags of briquettes do you use in a week?
50. How much have you spent on briquettes this winter?
51. How much did raw coal cost you last winter?
SECTION D – KNOWLEDGE ABOUT AIR MITIGATING POLICIES/INTERVENTIONS
52. What do you do to improve air quality indoors? Choose all that apply
1) Changed stove design
2) Changed type of fuel
3) Use of air purifiers
4) Reduced time opening windows/ doors
5) Putting green plants in living spaces
6) None
7) Other (please specify)
53. What protective measures do you take outdoors? Choose all that apply
1) Wear face masks
2) Reduce outdoor activity in the city
3) Don’t go outside when it’s smoggy
4) Leave the city at weekends
5) None
6) Other (please specify)
54. How effective are the following Government measures in improving air quality? (Choose one option in each row)
	(1)Extremely effective	(2)Very Effective	(3)Moderately effective	Don’t know (4)
1. Public education about the problems of air pollution
2. Encouraging the use of PM2.5 masks
3. Government money for improved stoves (Green loan)
4. Improved fuel e.g. briquettes
5. Having more air pollution measuring stations
6. Encouraging the use of air purifiers
7. Improving Ger housing insulation
8. Mortgages to move Ger families into apartments
9. Free electricity at night time for Gers
10. Restricting people moving into the city
11. Providing smoke monitors for Gers
55. Are you aware of the raw coal ban that the government introduced in May 2019?
1) Yes
2) No
56. How much do you support the coal ban and think it will reduce air pollution? 0 – 10 (0 = ban is bad and 10 = ban is very good)
SECTION E – FACILITATORS AND BARRIERS TO AIR POLLUTION REDUCTION STRATEGIES
57. How far do you agree or disagree with the following statements?
Air pollution reduction strategy		1.Strongly disagree	2.Disagree
	1. UB residents are aware of the problems of air pollution
	2. The government thinks air pollution is a priority
Raw coal ban	3. The government explained why the raw coal ban is important and how it will help
	4. The raw coal ban will improve air quality
	5. I am worried the raw coal ban will cause me financial problems due to cost of other fuels
	6. People still burn raw coal that they bought before the ban
	7. I can still buy coal on the black market
	8. The police will find out if I burn coal
Briquettes	9. Briquettes is easy to find and buy
	10. Briquettes give less heat compared to coal
	11. Briquettes burn quicker than coal
	12. Briquettes are difficult to start a fire
	13. Briquettes are dangerous and have other health effects that coal does not have
	14. Briquettes create more smoke than coal
	15. Briquettes are more expensive than raw coal
Improved stove design	16. There is good information about different stove types
	17. The government gives enough money for improved stoves
	18. Improved stoves are more dangerous than traditional stoves
	19. Improved stoves release less smoke and soot
	20. Improved stoves use less fuel than old stoves
	21. New stoves are expensive to buy
	22. New stoves are difficult to maintain and clean
Personal questions – red flag questions
58. How much is your monthly household income?
1) Less than 100.000₮
2) 100.001₮-200.000₮
3) 200.001₮-400.000₮
4) 400.001₮ - 600.000₮
5) 600.001₮ - 900.000₮
6) 900.001₮ -1.200.000₮
7) 1.200.001₮- 1.500.000₮
8) More than 1.500.001₮
9) Rather not say
Thank you very much for taking the time to complete this questionnaire.
				To cook (46)
					(5)Not at all effective	(6)Wasn’t aware of this action
				(4)Slightly effective
					4.Agree	5.Strongly agree
				3.Neutral/ no opinion

## Sheet: Contingency tables
	Ban support y	Ban support n	Ban support m				Perceived air quality					Number of participants	%
Improvement y	251	18	62			Years	Less than 7	7 or more			District
Improvement n	25	6	7			2020	169	199			Songino Khairkhan	135	36.5854
						2019	30	337			Chingeltei	66	17.8862
											Sükhbaatar	119	32.2493
											Bayanzürkh	18	4.87805
											Byangol	31	8.40108
											Age
											<18	0	0
											18-35	277	75.4768
											35-45	101	27.5204
											45+	3	0.817439
											Blank	2	0.544959
											Marital status
											Married	351	95.122
											Not married	18	4.87805
											Level of education
											Did not finish high school	1	0.271003
											High school diploma	139	37.6694
											College/ vocational degree	38	10.2981
											Bachelor’s degree (4 years)	157	42.5474
											Graduate degree (PhD)	16	4.33604
											Still studying	18	4.87805
											Employment
											Government	87	23.5772
											Private-business	116	31.4363
											Self employed	43	11.6531
											Student	96	26.0163
											Unemployed	27	7.31707
											Income
											Less than 400.000₮	21	5.69106
											400.000₮ - 900.000₮	183	49.5935
											Over 900.000₮	150	40.6504
											Rather not say	15	4.06504
											Pregnant
											Yes	167	-57.4
											No	124	-42.6
											Overall	291	-100
